# Supplementary material for: Poly[[(2,2′-bipyridine)­(μ3-2-sulfonatobenzoato)lead(II)] dihydrate]
Source: Acta Crystallogr Sect E Struct Rep Online. 2010 Feb 17;66(Pt 3):m310–1. doi: 10.1107/S1600536810005763 (PMC2983600; doi:10.1107/S1600536810005763)
Supplement: Supplementary file 1 [file e-66-0m310-sup1.cif]

##############################################################################
###                                                                        ###
###        Electronic paper (Acta Crystallographica Section E)             ###
###                                                                        ###
##############################################################################
#                                                                            #
# This CIF contains the data in a paper accepted for publication in Acta     #
# Crystallographica Section E. It conforms to the requirements of Notes      #
# for Authors for Section E, and has been peer reviewed under the auspices   #
# of the IUCr Commission on Journals.                                        #
#                                                                            #
# Full details of the Crystallographic Information File format               #
# are given in the paper "The Crystallographic Information File (CIF):       #
# a New Standard Archive File for Crystallography" by S. R. Hall, F. H.      #
# Allen and I. D. Brown [Acta Cryst. (1991), A47, 655-685].                  #
#                                                                            #
# The current version of the core CIF dictionary is obtainable from          #
# ftp://ftp.iucr.org/pub/cif_core.dic. The current version number is 2.4.    #
#                                                                            #
# Software is freely available for graphical display of the structure(s) in  #
# this CIF.  For information consult the CIF home page http://www.iucr.org/  #
# cif/home.html                                                              #
#                                                                            #
# This file may be used for bona fide research purposes within the           #
# scientific community so long as proper attribution is given to the journal # 
# article from which it was obtained.                                        #
#                                                                            #
##############################################################################
                                             
data_I
_audit_creation_method     SHELXL-97
_chemical_name_systematic
;
Poly[[(2,2'-bipyridine)(\m~3~-2-sulfonatobenzoato)lead(II)] dihydrate]
;
_chemical_name_common     ?
_chemical_formula_moiety     'C17 H12 N2 O5 Pb S, 2(H2 O)'
_chemical_formula_sum     'C17 H16 N2 O7 Pb S'
_chemical_formula_iupac     '[Pb (C7 H4 O5 S) (C10 H8 N2)], 2H2 O'
_chemical_formula_weight     599.57
_chemical_melting_point     ?
_symmetry_cell_setting     Monoclinic
_symmetry_space_group_name_H-M     'P 21/c'
_symmetry_space_group_name_Hall     '-P 2ybc'
loop_
    _symmetry_equiv_pos_as_xyz
    'x, y, z'
    '-x, y+1/2, -z+1/2'
    '-x, -y, -z'
    'x, -y-1/2, z-1/2'
_cell_length_a     15.3464(11)
_cell_length_b     6.9951(5)
_cell_length_c     17.2844(12)
_cell_angle_alpha     90.00
_cell_angle_beta     96.6290(10)
_cell_angle_gamma     90.00
_cell_volume     1843.1(2)
_cell_formula_units_Z     4
_cell_measurement_reflns_used     3318
_cell_measurement_theta_min     2.37
_cell_measurement_theta_max     25.2
_cell_measurement_temperature     298(2)
_exptl_crystal_description     prism
_exptl_crystal_colour     colorless
_exptl_crystal_size_max     0.50
_exptl_crystal_size_mid     0.21
_exptl_crystal_size_min     0.15
_exptl_crystal_density_diffrn     2.161
_exptl_crystal_density_meas     ?
_exptl_crystal_density_method     'not measured'
_exptl_crystal_F_000     1144
_exptl_absorpt_coefficient_mu     9.311
_exptl_absorpt_correction_type     multi-scan
_exptl_absorpt_process_details     '(SADABS; Bruker, 2002)'
_exptl_absorpt_correction_T_min     0.11
_exptl_absorpt_correction_T_max     0.26
_exptl_special_details
;
;
_diffrn_ambient_temperature     298(2)
_diffrn_radiation_type     MoK\a
_diffrn_radiation_wavelength     0.71073
_diffrn_radiation_source     'fine-focus sealed tube'
_diffrn_radiation_monochromator     graphite
_diffrn_measurement_device_type     'Bruker SMART CCD area-detector'
_diffrn_measurement_method     '600 frames, delta omega = 2 dgr'
_diffrn_detector_area_resol_mean     ?
_diffrn_reflns_number     9382
_diffrn_reflns_av_R_equivalents     0.0292
_diffrn_reflns_av_sigmaI/netI     0.0349
_diffrn_reflns_theta_min     2.37
_diffrn_reflns_theta_max     25.20
_diffrn_reflns_theta_full     25.20
_diffrn_measured_fraction_theta_max     0.998
_diffrn_measured_fraction_theta_full     0.998
_diffrn_reflns_limit_h_min     -18
_diffrn_reflns_limit_h_max     13
_diffrn_reflns_limit_k_min     -8
_diffrn_reflns_limit_k_max     8
_diffrn_reflns_limit_l_min     -20
_diffrn_reflns_limit_l_max     19
_diffrn_standards_number     0
_diffrn_standards_interval_count     ?
_diffrn_standards_interval_time     ?
_diffrn_standards_decay_%     0
_refine_special_details
;
Refinement of <i>F</i>^2^ against ALL reflections. The weighted <i>R</i>-factor
wR and goodness of fit <i>S</i> are based on <i>F</i>^2^, conventional
<i>R</i>-factors <i>R</i> are based on <i>F</i>, with <i>F</i> set to zero for
negative <i>F</i>^2^. The threshold expression of <i>F</i>^2^ >
\s(<i>F</i>^2^) is used only for calculating <i>R</i>-factors(gt) etc. and is
not relevant to the choice of reflections for refinement. <i>R</i>-factors
based on <i>F</i>^2^ are statistically about twice as large as those based on
<i>F</i>, and <i>R</i>- factors based on ALL data will be even larger.
;
_reflns_number_total     3318
_reflns_number_gt     2944
_reflns_threshold_expression     >2\s(I)
_refine_ls_structure_factor_coef     Fsqd
_refine_ls_matrix_type     full
_refine_ls_R_factor_all     0.0275
_refine_ls_R_factor_gt     0.0231
_refine_ls_wR_factor_gt     0.0569
_refine_ls_wR_factor_ref     0.0583
_refine_ls_goodness_of_fit_ref     1.035
_refine_ls_restrained_S_all     1.035
_refine_ls_number_reflns     3318
_refine_ls_number_parameters     253
_refine_ls_number_restraints     0
_refine_ls_hydrogen_treatment     constr
_refine_ls_weighting_scheme     calc
_refine_ls_weighting_details
         'calc w=1/[\s^2^(Fo^2^)+(0.0286P)^2^+0.0000P] where P=(Fo^2^+2Fc^2^)/3'
_atom_sites_solution_hydrogens     geom
_atom_sites_solution_primary     direct
_atom_sites_solution_secondary     difmap
_refine_ls_shift/su_max     0.001
_refine_ls_shift/su_mean     0.000
_refine_diff_density_max     0.914
_refine_diff_density_min     -0.831
_refine_ls_extinction_method     none
_refine_ls_extinction_coef     ?
loop_
    _atom_type_symbol
    _atom_type_description
    _atom_type_scat_dispersion_real
    _atom_type_scat_dispersion_imag
    _atom_type_scat_source
    'C' 'C' 0.0033 0.0016
                         'International Tables Vol C Tables 4.2.6.8 and 6.1.1.4'
    'H' 'H' 0.0000 0.0000
                         'International Tables Vol C Tables 4.2.6.8 and 6.1.1.4'
    'N' 'N' 0.0061 0.0033
                         'International Tables Vol C Tables 4.2.6.8 and 6.1.1.4'
    'O' 'O' 0.0106 0.0060
                         'International Tables Vol C Tables 4.2.6.8 and 6.1.1.4'
    'Pb' 'Pb' -3.3944 10.1111
                         'International Tables Vol C Tables 4.2.6.8 and 6.1.1.4'
    'S' 'S' 0.1246 0.1234
                         'International Tables Vol C Tables 4.2.6.8 and 6.1.1.4'
_computing_data_collection     'SMART (Bruker, 2002)'
_computing_cell_refinement     'SAINT (Bruker, 2002)'
_computing_data_reduction     'SAINT (Bruker, 2002)'
_computing_structure_solution     'SHELXS97 (Sheldrick, 2008)'
_computing_structure_refinement     'SHELXL97 (Sheldrick, 2008)'
_computing_molecular_graphics
                       'PLATON (Spek, 2009) and XP in SHELXTL (Sheldrick, 2008)'
_computing_publication_material     'SHELXL97 (Sheldrick, 2008)'
loop_
    _atom_site_type_symbol
    _atom_site_label
    _atom_site_fract_x
    _atom_site_fract_y
    _atom_site_fract_z
    _atom_site_U_iso_or_equiv
    _atom_site_adp_type
    _atom_site_calc_flag
    _atom_site_refinement_flags
    _atom_site_occupancy
    _atom_site_disorder_assembly
    _atom_site_disorder_group
    Pb Pb1 0.402858(9) 0.234749(19) -0.017420(8) 0.03015(7) Uani d . 1 . .
    S S1 0.25615(7) -0.17058(17) -0.11614(6) 0.0407(3) Uani d . 1 . .
    O O1 0.43147(15) -0.1252(4) 0.00541(15) 0.0333(6) Uani d . 1 . .
    O O2 0.42527(16) -0.4252(4) 0.04577(16) 0.0393(7) Uani d . 1 . .
    O O3 0.3148(2) -0.3281(5) -0.12513(18) 0.0558(8) Uani d . 1 . .
    O O4 0.1728(2) -0.1882(5) -0.16536(18) 0.0566(8) Uani d . 1 . .
    O O5 0.29504(18) 0.0181(4) -0.12329(15) 0.0503(8) Uani d . 1 . .
    N N1 0.4155(2) 0.1825(5) 0.12289(17) 0.0307(7) Uani d . 1 . .
    N N2 0.2610(2) 0.2622(4) 0.0397(2) 0.0351(8) Uani d . 1 . .
    C C1 0.4933(2) 0.1312(5) 0.1606(2) 0.0352(9) Uani d . 1 . .
    H H1 0.5424 0.1327 0.1337 0.042 Uiso calc R 1 . .
    C C2 0.5031(3) 0.0765(6) 0.2376(2) 0.0443(10) Uani d . 1 . .
    H H2 0.5576 0.0398 0.2622 0.053 Uiso calc R 1 . .
    C C3 0.4304(3) 0.0773(6) 0.2774(2) 0.0499(11) Uani d . 1 . .
    H H3 0.4351 0.0400 0.3294 0.060 Uiso calc R 1 . .
    C C4 0.3511(3) 0.1333(6) 0.2399(2) 0.0476(11) Uani d . 1 . .
    H H4 0.3018 0.1355 0.2665 0.057 Uiso calc R 1 . .
    C C5 0.3442(3) 0.1870(5) 0.1619(2) 0.0340(9) Uani d . 1 . .
    C C6 0.2604(3) 0.2435(5) 0.1169(3) 0.0382(11) Uani d . 1 . .
    C C7 0.1840(4) 0.2756(6) 0.1507(4) 0.0584(15) Uani d . 1 . .
    H H7 0.1837 0.2637 0.2042 0.070 Uiso calc R 1 . .
    C C8 0.1089(3) 0.3251(8) 0.1042(4) 0.0723(17) Uani d . 1 . .
    H H8 0.0572 0.3459 0.1262 0.087 Uiso calc R 1 . .
    C C9 0.1097(3) 0.3439(7) 0.0258(4) 0.0638(15) Uani d . 1 . .
    H H9 0.0592 0.3776 -0.0063 0.077 Uiso calc R 1 . .
    C C10 0.1878(3) 0.3116(6) -0.0047(3) 0.0500(12) Uani d . 1 . .
    H H10 0.1892 0.3248 -0.0581 0.060 Uiso calc R 1 . .
    C C11 0.3901(3) -0.2673(5) 0.0288(2) 0.0274(9) Uani d . 1 . .
    C C12 0.2956(3) -0.2376(4) 0.0411(3) 0.0308(9) Uani d . 1 . .
    C C13 0.2730(3) -0.2575(5) 0.1167(3) 0.0389(11) Uani d . 1 . .
    H H13 0.3152 -0.2949 0.1568 0.047 Uiso calc R 1 . .
    C C14 0.1877(3) -0.2215(6) 0.1319(3) 0.0491(13) Uani d . 1 . .
    H H14 0.1731 -0.2319 0.1825 0.059 Uiso calc R 1 . .
    C C15 0.1244(3) -0.1702(6) 0.0723(3) 0.0477(11) Uani d . 1 . .
    H H15 0.0674 -0.1455 0.0829 0.057 Uiso calc R 1 . .
    C C16 0.1451(2) -0.1554(6) -0.0030(3) 0.0412(10) Uani d . 1 . .
    H H16 0.1019 -0.1232 -0.0431 0.049 Uiso calc R 1 . .
    C C17 0.2304(2) -0.1884(5) -0.0192(2) 0.0316(8) Uani d . 1 . .
    O O6 0.0809(3) 0.4682(6) -0.1967(3) 0.1033(15) Uani d . 1 . .
    H H6A 0.1149 0.5621 -0.1834 0.155 Uiso d R 1 . .
    H H6B 0.0420 0.5073 -0.2324 0.155 Uiso d R 1 . .
    O O7 0.0420(2) 0.0904(6) -0.1850(2) 0.0793(11) Uani d . 1 . .
    H H7A 0.0845 0.0127 -0.1844 0.119 Uiso d R 1 . .
    H H7B 0.0594 0.2030 -0.1938 0.119 Uiso d R 1 . .
loop_
    _atom_site_aniso_label
    _atom_site_aniso_U_11
    _atom_site_aniso_U_22
    _atom_site_aniso_U_33
    _atom_site_aniso_U_12
    _atom_site_aniso_U_13
    _atom_site_aniso_U_23
    Pb1 0.02874(11) 0.03411(11) 0.02743(11) -0.00222(5) 0.00244(7) 0.00072(6)
    S1 0.0343(5) 0.0518(7) 0.0355(6) -0.0060(5) 0.0012(5) -0.0130(5)
    O1 0.0276(13) 0.0314(15) 0.0411(15) -0.0041(11) 0.0041(12) 0.0006(12)
    O2 0.0319(14) 0.0303(16) 0.0554(18) 0.0020(11) 0.0035(13) -0.0029(13)
    O3 0.0476(18) 0.063(2) 0.058(2) 0.0065(16) 0.0098(16) -0.0280(18)
    O4 0.0419(18) 0.078(2) 0.0463(19) -0.0079(16) -0.0092(15) -0.0141(17)
    O5 0.0535(17) 0.060(2) 0.0376(17) -0.0182(15) 0.0049(14) 0.0002(14)
    N1 0.0368(18) 0.0277(17) 0.0291(17) -0.0016(14) 0.0104(14) -0.0001(14)
    N2 0.0274(18) 0.030(2) 0.048(2) -0.0033(12) 0.0056(17) -0.0017(13)
    C1 0.041(2) 0.033(2) 0.032(2) -0.0011(17) 0.0041(18) -0.0015(17)
    C2 0.058(3) 0.033(2) 0.039(3) 0.0010(19) -0.008(2) 0.0034(18)
    C3 0.078(3) 0.040(3) 0.031(2) -0.006(2) 0.008(2) 0.0026(18)
    C4 0.066(3) 0.043(3) 0.039(2) -0.004(2) 0.026(2) -0.002(2)
    C5 0.041(2) 0.0252(19) 0.038(2) -0.0063(17) 0.0139(19) -0.0042(17)
    C6 0.040(2) 0.023(2) 0.054(3) -0.0020(15) 0.014(2) -0.0020(16)
    C7 0.050(3) 0.050(3) 0.082(4) 0.006(2) 0.036(3) 0.001(2)
    C8 0.046(3) 0.054(3) 0.123(6) 0.009(2) 0.036(4) -0.001(4)
    C9 0.035(3) 0.039(3) 0.116(5) 0.004(2) 0.004(3) -0.006(3)
    C10 0.036(2) 0.039(2) 0.073(3) 0.001(2) -0.004(2) -0.004(2)
    C11 0.025(2) 0.028(2) 0.029(2) -0.0016(14) 0.0022(17) -0.0058(15)
    C12 0.030(2) 0.020(2) 0.044(3) -0.0058(13) 0.0117(19) -0.0062(15)
    C13 0.043(3) 0.033(3) 0.041(3) -0.0034(16) 0.007(2) 0.0032(16)
    C14 0.054(3) 0.045(3) 0.054(3) -0.008(2) 0.031(3) -0.001(2)
    C15 0.034(2) 0.043(3) 0.069(3) -0.001(2) 0.021(2) -0.004(2)
    C16 0.025(2) 0.038(2) 0.061(3) -0.0005(17) 0.007(2) -0.004(2)
    C17 0.032(2) 0.0246(19) 0.039(2) 0.0004(16) 0.0069(17) -0.0022(17)
    O6 0.112(3) 0.067(3) 0.119(4) -0.020(2) -0.037(3) 0.005(2)
    O7 0.056(2) 0.075(3) 0.105(3) 0.0065(18) 0.002(2) 0.012(2)
_geom_special_details
;
 All esds (except the esd in the dihedral angle between two l.s. planes)
 are estimated using the full covariance matrix.  The cell esds are taken
 into account individually in the estimation of esds in distances, angles
 and torsion angles; correlations between esds in cell parameters are only
 used when they are defined by crystal symmetry.  An approximate (isotropic)
 treatment of cell esds is used for estimating esds involving l.s. planes.
;
loop_
    _geom_bond_atom_site_label_1
    _geom_bond_atom_site_label_2
    _geom_bond_site_symmetry_2
    _geom_bond_distance
    _geom_bond_publ_flag
    Pb1 N1 . 2.438(3) ?
    Pb1 N2 . 2.499(4) ?
    Pb1 O1 . 2.579(3) ?
    Pb1 O2 1_565 2.623(3) ?
    Pb1 O1 3_655 2.640(2) ?
    S1 O3 . 1.442(3) ?
    S1 O4 . 1.457(3) ?
    S1 O5 . 1.460(3) ?
    S1 C17 . 1.770(4) ?
    O1 C11 . 1.270(4) ?
    O1 Pb1 3_655 2.640(2) ?
    O2 C11 . 1.250(4) ?
    O2 Pb1 1_545 2.623(3) ?
    N1 C1 . 1.341(5) ?
    N1 C5 . 1.350(5) ?
    N2 C10 . 1.331(6) ?
    N2 C6 . 1.343(6) ?
    C1 C2 . 1.377(5) ?
    C1 H1 . 0.9300 ?
    C2 C3 . 1.376(5) ?
    C2 H2 . 0.9300 ?
    C3 C4 . 1.369(6) ?
    C3 H3 . 0.9300 ?
    C4 C5 . 1.392(5) ?
    C4 H4 . 0.9300 ?
    C5 C6 . 1.477(6) ?
    C6 C7 . 1.387(7) ?
    C7 C8 . 1.371(8) ?
    C7 H7 . 0.9300 ?
    C8 C9 . 1.362(7) ?
    C8 H8 . 0.9300 ?
    C9 C10 . 1.382(6) ?
    C9 H9 . 0.9300 ?
    C10 H10 . 0.9300 ?
    C11 C12 . 1.503(5) ?
    C12 C13 . 1.397(7) ?
    C12 C17 . 1.402(6) ?
    C13 C14 . 1.389(7) ?
    C13 H13 . 0.9300 ?
    C14 C15 . 1.380(7) ?
    C14 H14 . 0.9300 ?
    C15 C16 . 1.379(6) ?
    C15 H15 . 0.9300 ?
    C16 C17 . 1.388(5) ?
    C16 H16 . 0.9300 ?
    O6 H6A . 0.8533 ?
    O6 H6B . 0.8532 ?
    O7 H7A . 0.8484 ?
    O7 H7B . 0.8510 ?
loop_
    _geom_angle_atom_site_label_1
    _geom_angle_atom_site_label_2
    _geom_angle_atom_site_label_3
    _geom_angle_site_symmetry_1
    _geom_angle_site_symmetry_3
    _geom_angle
    _geom_angle_publ_flag
    N1 Pb1 N2 . . 65.91(11) ?
    N1 Pb1 O1 . . 73.07(9) ?
    N2 Pb1 O1 . . 98.94(8) ?
    N1 Pb1 O2 . 1_565 74.35(9) ?
    N2 Pb1 O2 . 1_565 81.04(9) ?
    O1 Pb1 O2 . 1_565 144.08(8) ?
    N1 Pb1 O1 . 3_655 85.01(9) ?
    N2 Pb1 O1 . 3_655 150.00(10) ?
    O1 Pb1 O1 . 3_655 63.85(9) ?
    O2 Pb1 O1 1_565 3_655 98.72(7) ?
    O3 S1 O4 . . 112.87(19) ?
    O3 S1 O5 . . 114.6(2) ?
    O4 S1 O5 . . 111.53(19) ?
    O3 S1 C17 . . 104.97(19) ?
    O4 S1 C17 . . 105.67(19) ?
    O5 S1 C17 . . 106.38(17) ?
    C11 O1 Pb1 . . 136.9(2) ?
    C11 O1 Pb1 . 3_655 105.1(2) ?
    Pb1 O1 Pb1 . 3_655 116.15(9) ?
    C11 O2 Pb1 . 1_545 132.2(2) ?
    C1 N1 C5 . . 119.4(3) ?
    C1 N1 Pb1 . . 119.2(2) ?
    C5 N1 Pb1 . . 121.1(3) ?
    C10 N2 C6 . . 119.8(4) ?
    C10 N2 Pb1 . . 120.6(3) ?
    C6 N2 Pb1 . . 119.4(3) ?
    N1 C1 C2 . . 122.4(4) ?
    N1 C1 H1 . . 118.8 ?
    C2 C1 H1 . . 118.8 ?
    C3 C2 C1 . . 118.5(4) ?
    C3 C2 H2 . . 120.7 ?
    C1 C2 H2 . . 120.7 ?
    C4 C3 C2 . . 119.5(4) ?
    C4 C3 H3 . . 120.3 ?
    C2 C3 H3 . . 120.3 ?
    C3 C4 C5 . . 120.0(4) ?
    C3 C4 H4 . . 120.0 ?
    C5 C4 H4 . . 120.0 ?
    N1 C5 C4 . . 120.1(4) ?
    N1 C5 C6 . . 116.7(4) ?
    C4 C5 C6 . . 123.1(4) ?
    N2 C6 C7 . . 120.3(5) ?
    N2 C6 C5 . . 116.4(4) ?
    C7 C6 C5 . . 123.3(5) ?
    C8 C7 C6 . . 119.3(6) ?
    C8 C7 H7 . . 120.4 ?
    C6 C7 H7 . . 120.4 ?
    C9 C8 C7 . . 120.2(5) ?
    C9 C8 H8 . . 119.9 ?
    C7 C8 H8 . . 119.9 ?
    C8 C9 C10 . . 118.2(5) ?
    C8 C9 H9 . . 120.9 ?
    C10 C9 H9 . . 120.9 ?
    N2 C10 C9 . . 122.2(5) ?
    N2 C10 H10 . . 118.9 ?
    C9 C10 H10 . . 118.9 ?
    O2 C11 O1 . . 123.2(4) ?
    O2 C11 C12 . . 119.1(3) ?
    O1 C11 C12 . . 117.6(3) ?
    C13 C12 C17 . . 119.1(4) ?
    C13 C12 C11 . . 117.8(4) ?
    C17 C12 C11 . . 123.2(4) ?
    C14 C13 C12 . . 120.1(5) ?
    C14 C13 H13 . . 119.9 ?
    C12 C13 H13 . . 119.9 ?
    C15 C14 C13 . . 120.2(4) ?
    C15 C14 H14 . . 119.9 ?
    C13 C14 H14 . . 119.9 ?
    C16 C15 C14 . . 120.3(4) ?
    C16 C15 H15 . . 119.8 ?
    C14 C15 H15 . . 119.8 ?
    C15 C16 C17 . . 120.2(4) ?
    C15 C16 H16 . . 119.9 ?
    C17 C16 H16 . . 119.9 ?
    C16 C17 C12 . . 120.0(4) ?
    C16 C17 S1 . . 119.8(3) ?
    C12 C17 S1 . . 120.1(3) ?
    H6A O6 H6B . . 107.6 ?
    H7A O7 H7B . . 109.7 ?
loop_
    _geom_hbond_atom_site_label_D
    _geom_hbond_atom_site_label_H
    _geom_hbond_atom_site_label_A
    _geom_hbond_site_symmetry_A
    _geom_hbond_distance_DH
    _geom_hbond_distance_HA
    _geom_hbond_distance_DA
    _geom_hbond_angle_DHA
    O6 H6A O4 1_565 0.85 1.97 2.808(5) 167.5
    O6 H6B O7 2_554 0.85 1.90 2.752(6) 177.8
    O7 H7A O4 . 0.85 1.95 2.791(5) 168.7
    O7 H7B O6 . 0.85 1.89 2.722(6) 167.0
data_global
_journal_date_recd_electronic     2010-02-04
_journal_date_accepted     2010-02-11
_journal_name_full     'Acta Crystallographica, Section E'
_journal_year     2010
_journal_volume     66
_journal_issue      3
_journal_page_first     m310
_journal_page_last     m311
_journal_paper_category     QM
_journal_coeditor_code     DN2537
_publ_contact_author_name     'Xin-Hua, Li'
_publ_contact_author_address
;
      College of Chemistry and Materials Engineering
      Wenzhou University
      Wenzhou 325035
      People's Republic of China
;
_publ_contact_author_email     'lixinhua01@126.com'
_publ_contact_author_fax     '86-577-88339081'
_publ_contact_author_phone     '86-577-88339081'
_publ_section_title
;
Poly[[(2,2'-bipyridine)(\m~3~-2-sulfonatobenzoato)lead(II)] dihydrate]
;
loop_
    _publ_author_name
    _publ_author_address
    'Li-Qing Yang'
;
      College of Chemistry and Materials Engineering
      Wenzhou University
      Wenzhou 325035
      People's Republic of China
;
    'Xin-Hua Li'
;
      College of Chemistry and Materials Engineering
      Wenzhou University
      Wenzhou 325035
      People's Republic of China
;
