# Supplementary material for: Poly[[(2,2′-bipyridine)­(μ3-2-sulfonatobenzoato)lead(II)] dihydrate]
Source: Acta Crystallogr Sect E Struct Rep Online. 2010 Feb 17;66(Pt 3):m310–1. doi: 10.1107/S1600536810005763 (PMC2983600; doi:10.1107/S1600536810005763)
Supplement: Supplementary file 2 [file e-66-0m310-Isup2.hkl]

# 
# h,k,l, Fc-squared, Fo-squared, sigma(Fo-squared) and status flag 
# 
data_I
_shelx_title ' l040822m in P2(1)/c' 
_shelx_refln_list_code          4 
_shelx_F_calc_maximum      436.43 
_exptl_crystal_F_000      1144.00 
_reflns_d_resolution_high  0.8347 
 
loop_ 
 _symmetry_equiv_pos_as_xyz 
 'x, y, z' 
 '-x, y+1/2, -z+1/2' 
 '-x, -y, -z' 
 'x, -y-1/2, z-1/2' 
 
_cell_length_a    15.3464 
_cell_length_b     6.9951 
_cell_length_c    17.2844 
_cell_angle_alpha  90.000 
_cell_angle_beta   96.629 
_cell_angle_gamma  90.000 
 
_shelx_F_squared_multiplier     1.000 
 
loop_ 
 _refln_index_h 
 _refln_index_k 
 _refln_index_l 
 _refln_F_squared_calc 
 _refln_F_squared_meas 
 _refln_F_squared_sigma 
 _refln_observed_status 
   2   0   0      537.84      683.31     80.20 o 
   3   0   0      884.81      910.93     35.74 o 
   4   0   0    36434.46    38553.69   1138.27 o 
   5   0   0    47263.93    48327.77   1427.65 o 
   6   0   0    80132.05    84365.47   2485.93 o 
   7   0   0    26296.16    27523.19    820.01 o 
   8   0   0      298.62      274.28     22.09 o 
   9   0   0    28388.60    30052.50    897.61 o 
  10   0   0    29366.10    31212.02    933.91 o 
  11   0   0    20717.93    22216.38    671.93 o 
  12   0   0    12963.96    13656.82    423.49 o 
  13   0   0     1821.30     1735.67     76.60 o 
  14   0   0     8100.21     8279.05    270.49 o 
  15   0   0     9458.13     9940.70    321.16 o 
  16   0   0     4433.93     4388.34    160.91 o 
  17   0   0     2184.19     2281.30    147.63 o 
  18   0   0       60.46       39.84     46.48 o 
   1   1   0    10530.11    10345.42    260.74 o 
   2   1   0    63749.88    62663.57   1334.57 o 
   3   1   0   114433.38   107857.88   2278.89 o 
   4   1   0    19526.56    20174.34    490.54 o 
   5   1   0      225.38      247.81     16.84 o 
   6   1   0    26511.92    28154.25    591.87 o 
   7   1   0    38199.89    40439.09    848.04 o 
   8   1   0    27410.57    28141.85    593.79 o 
   9   1   0    18787.16    19956.33    425.54 o 
  10   1   0      769.41      808.78     31.13 o 
  11   1   0     6029.56     5966.48    159.98 o 
  12   1   0    10333.68    10697.68    238.01 o 
  13   1   0    18096.02    18627.67    403.67 o 
  14   1   0    12150.86    12352.48    320.10 o 
  15   1   0     1361.32     1361.33     58.47 o 
  16   1   0      575.48      536.41     38.79 o 
  17   1   0     6093.16     6234.81    179.99 o 
  18   1   0     6009.40     5793.68    211.58 o 
   0   2   0   190466.98   170229.14   7119.42 o 
   1   2   0    42376.75    42082.42   1041.10 o 
   2   2   0     6915.93     7014.35    185.27 o 
   3   2   0     1562.26     1484.57     36.87 o 
   4   2   0    28865.81    29740.73    634.69 o 
   5   2   0    62720.41    61994.70   1317.11 o 
   6   2   0    34965.63    35477.63    756.08 o 
   7   2   0    10321.14    10550.54    229.03 o 
   8   2   0     4010.60     4080.96     96.32 o 
   9   2   0    20996.79    21422.48    457.16 o 
  10   2   0    22651.81    23166.54    494.48 o 
  11   2   0    11986.19    12355.51    315.98 o 
  12   2   0     6834.21     6783.67    184.33 o 
  13   2   0       44.31       37.84     20.08 o 
  14   2   0     9808.75     9819.76    260.83 o 
  15   2   0    12768.07    12412.18    400.67 o 
  16   2   0     5499.54     5735.46    207.39 o 
  17   2   0     1883.62     1953.97     99.02 o 
   1   3   0    12084.87    11998.75    312.63 o 
   2   3   0    46524.55    47356.42   1179.12 o 
   3   3   0    42182.20    39960.96   1324.09 o 
   4   3   0    32722.22    33565.25    728.53 o 
   5   3   0      784.19      862.28     38.35 o 
   6   3   0     6269.58     6211.34    145.74 o 
   7   3   0    30071.79    30255.79    758.80 o 
   8   3   0    24693.85    24134.37    523.97 o 
   9   3   0    11646.90    11523.83    295.55 o 
  10   3   0     1498.77     1537.48     57.29 o 
  11   3   0      704.26      706.57     37.27 o 
  12   3   0     7914.16     7736.76    209.22 o 
  13   3   0    13168.60    13128.30    526.06 o 
  14   3   0     6833.00     7208.50    249.83 o 
  15   3   0      557.46      568.16     53.79 o 
  16   3   0      837.05      880.82    105.99 o 
  17   3   0     2152.41     2276.41    112.42 o 
   0   4   0    29717.01    28597.47    903.24 o 
   1   4   0    16988.07    16973.67    442.35 o 
   2   4   0      105.53      211.72     26.59 o 
   3   4   0     4751.45     4984.05    147.91 o 
   4   4   0    11393.58    10962.24    357.92 o 
   5   4   0    24841.08    24770.71    547.00 o 
   6   4   0    18601.74    18848.50    484.81 o 
   7   4   0     4160.31     4123.80    105.08 o 
   8   4   0      239.88      259.52     21.58 o 
   9   4   0    14310.59    14384.00    322.89 o 
  10   4   0    17656.49    17648.74    550.35 o 
  11   4   0     5621.15     5517.42    196.82 o 
  12   4   0     1498.11     1398.89     77.39 o 
  13   4   0      394.03      387.54     46.94 o 
  14   4   0     3895.79     3837.08    155.08 o 
  15   4   0     7053.47     7300.81    259.97 o 
  16   4   0     4641.22     4707.35    186.49 o 
   1   5   0    10494.09     9738.27    288.51 o 
   2   5   0    12100.35    11882.94    324.61 o 
   3   5   0    10203.48     9808.22    273.46 o 
   4   5   0     6538.72     5975.33    177.70 o 
   5   5   0     1364.28     1311.39     54.03 o 
   6   5   0     2293.12     2270.01     63.81 o 
   7   5   0    12879.42    13048.68    297.99 o 
   8   5   0    13175.56    13016.79    344.53 o 
   9   5   0     2401.59     2545.42     89.89 o 
  10   5   0      194.90      210.93     30.63 o 
  11   5   0      183.40      177.41     43.42 o 
  12   5   0     4846.56     4541.74    175.60 o 
  13   5   0     6132.36     6161.09    226.27 o 
  14   5   0     2322.07     2376.19    116.94 o 
   0   6   0     8232.00     7999.38    397.76 o 
   1   6   0    10471.34    10424.81    298.37 o 
   2   6   0     2563.87     2506.23    176.36 o 
   3   6   0      989.07      987.14     75.92 o 
   4   6   0     3677.11     3573.62    102.69 o 
   5   6   0    10843.15    10401.87    283.12 o 
   6   6   0     6666.89     6316.90    183.86 o 
   7   6   0     1615.61     1638.68     69.44 o 
   8   6   0       41.35       65.13     26.52 o 
   9   6   0     5247.92     5075.27    156.56 o 
  10   6   0     6084.56     6335.42    189.09 o 
  11   6   0     2978.94     3153.22    136.80 o 
  12   6   0      626.46      559.66     91.61 o 
   1   7   0     2348.23     2294.34     94.25 o 
   2   7   0     3389.66     3483.52    173.49 o 
   3   7   0     2022.23     1933.62     98.24 o 
   4   7   0     1833.21     2108.65    155.12 o 
   5   7   0      200.56      196.07     38.18 o 
   6   7   0     1188.19     1016.86     68.08 o 
   7   7   0     4240.05     4166.44    190.53 o 
   8   7   0     3489.20     3657.30    268.52 o 
   9   7   0      238.93      286.72     47.05 o 
  10   7   0       28.00        0.00     36.67 o 
   1   8   0     1942.73     2191.06    183.04 o 
   2   8   0      215.77      387.54     87.18 o 
   3   8   0      441.38      525.29     96.54 o 
   4   8   0     1042.08     1186.97    130.77 o 
   5   8   0     1536.56     1777.13    158.18 o 
 -18   1   1        5.94        0.00     44.53 o 
 -17   1   1       24.92       27.63     24.71 o 
 -16   1   1       34.01        8.00     22.32 o 
 -15   1   1      287.09      256.27     29.06 o 
 -14   1   1        1.92        0.00     18.20 o 
 -13   1   1       15.71        3.20     18.51 o 
 -12   1   1       72.69       62.32     15.85 o 
 -11   1   1      700.11      738.79     33.50 o 
 -10   1   1       16.31       14.52     11.21 o 
  -9   1   1     1516.35     1450.44     42.37 o 
  -8   1   1      181.04      150.36     14.71 o 
  -7   1   1      536.39      521.90     23.56 o 
  -6   1   1      229.86      233.93     19.42 o 
  -5   1   1      176.32      166.50     15.62 o 
  -4   1   1      278.97      283.16     16.61 o 
  -3   1   1     2821.40     2822.01     67.10 o 
  -2   1   1     1874.26     1935.65     49.15 o 
  -1   1   1     1881.34     1859.52     44.77 o 
   0   1   1     6074.10     6466.35    141.35 o 
   1   1   1      750.30      713.29     16.95 o 
   2   1   1       11.76       22.49     15.84 o 
   3   1   1     1823.43     1779.11     61.00 o 
   4   1   1      379.35      366.90     14.03 o 
   5   1   1     1707.31     1736.92     56.40 o 
   6   1   1      243.81      242.06     12.77 o 
   7   1   1      660.65      642.97     35.93 o 
   8   1   1     2421.48     2527.97     63.69 o 
   9   1   1      170.85      165.21     14.75 o 
  10   1   1       62.86       66.98     13.48 o 
  11   1   1      194.94      215.93     27.28 o 
  12   1   1      108.01      107.10     17.48 o 
  13   1   1       31.84        8.74     16.78 o 
  14   1   1        6.38        0.00     20.00 o 
  15   1   1        4.31        0.00     21.03 o 
  16   1   1       85.88       46.31     32.63 o 
  17   1   1        3.41        7.24     31.07 o 
  18   1   1       30.50       73.14     37.67 o 
 -17   2   1      171.07      230.98     42.24 o 
 -16   2   1       11.68        0.00     22.28 o 
 -15   2   1      641.27      603.83     39.72 o 
 -14   2   1      691.74      700.63     40.42 o 
 -13   2   1     1007.48      961.16     45.66 o 
 -12   2   1     5027.63     4810.51    137.14 o 
 -11   2   1       78.28       74.70     18.42 o 
 -10   2   1      758.35      708.69     45.59 o 
  -9   2   1     1766.99     1741.72     55.87 o 
  -8   2   1      456.66      442.96     22.93 o 
  -7   2   1      120.21      141.84     12.34 o 
  -6   2   1     2132.65     2003.78     52.21 o 
  -5   2   1       25.76       35.41      8.28 o 
  -4   2   1      300.23      284.92     26.72 o 
  -3   2   1     7262.67     7147.29    165.52 o 
  -2   2   1    20114.02    20964.64    452.29 o 
  -1   2   1     1296.66     1314.21     45.44 o 
   0   2   1     5035.15     5035.91    161.48 o 
   1   2   1    19384.85    19908.43    498.55 o 
   2   2   1    20903.13    20641.80    394.59 o 
   3   2   1      852.66      814.71     30.38 o 
   4   2   1      685.81      684.18     24.01 o 
   5   2   1        4.21        0.00      8.90 o 
   6   2   1     1461.05     1552.42     42.73 o 
   7   2   1      166.39      217.16     25.85 o 
   8   2   1     4220.88     4411.90    103.67 o 
   9   2   1     2809.94     2810.62     79.65 o 
  10   2   1       21.05       28.69     13.31 o 
  11   2   1      949.45      980.77     44.20 o 
  12   2   1       35.33       19.85     18.06 o 
  13   2   1       74.43       72.46     21.84 o 
  14   2   1       84.93       93.20     31.60 o 
  15   2   1      383.00      409.84     47.37 o 
  16   2   1       43.14       41.25     35.59 o 
  17   2   1      449.36      497.17     53.06 o 
 -17   3   1      154.89      184.89     42.62 o 
 -16   3   1      680.33      678.97     57.73 o 
 -15   3   1     1533.66     1432.24    120.64 o 
 -14   3   1       16.79       16.57     31.30 o 
 -13   3   1      489.36      431.14     34.36 o 
 -12   3   1     1429.13     1472.71     59.86 o 
 -11   3   1     1223.68     1126.47     94.41 o 
 -10   3   1      354.39      353.22     27.30 o 
  -9   3   1     1798.76     1781.75     76.19 o 
  -8   3   1      245.80      252.75     25.22 o 
  -7   3   1     4895.43     4751.25    135.62 o 
  -6   3   1     8179.80     8422.99    224.90 o 
  -5   3   1     2250.52     2331.83     66.69 o 
  -4   3   1      139.72      138.81     16.99 o 
  -3   3   1      108.08      121.28     20.62 o 
  -2   3   1     1073.01     1142.24     63.26 o 
  -1   3   1     6246.57     6197.79    171.56 o 
   0   3   1    13926.64    14059.72    349.53 o 
   1   3   1     4304.21     4509.43    127.51 o 
   2   3   1     6343.82     6535.65    178.03 o 
   3   3   1      305.49      322.08     35.66 o 
   4   3   1     2055.03     2083.44     45.47 o 
   5   3   1    13165.23    13556.67    264.54 o 
   6   3   1     4678.73     4849.90    101.41 o 
   7   3   1       88.64      116.52     20.86 o 
   8   3   1     1296.84     1303.64     59.41 o 
   9   3   1      405.36      398.73     27.04 o 
  10   3   1      339.80      299.35     24.37 o 
  11   3   1     3201.70     3114.08    170.78 o 
  12   3   1     2260.84     2184.51    115.36 o 
  13   3   1       75.63       97.15     33.17 o 
  14   3   1       42.65       93.81     35.55 o 
  15   3   1      198.93      155.22     39.42 o 
  16   3   1      195.75      240.73     44.81 o 
 -16   4   1      179.04      142.11     42.80 o 
 -15   4   1      353.48      335.74     49.24 o 
 -14   4   1      452.60      383.47     46.22 o 
 -13   4   1     1422.79     1364.49     77.06 o 
 -12   4   1     2772.83     2826.52    119.10 o 
 -11   4   1      106.81      115.13     24.04 o 
 -10   4   1     1599.95     1624.45     58.85 o 
  -9   4   1     1670.01     1655.39     64.15 o 
  -8   4   1     1283.36     1350.35     56.63 o 
  -7   4   1     1353.06     1323.17     56.12 o 
  -6   4   1     1485.52     1420.39     84.60 o 
  -5   4   1      348.24      406.89     28.77 o 
  -4   4   1     1801.64     1654.51     99.95 o 
  -3   4   1     4174.53     4138.71    104.79 o 
  -2   4   1     6409.41     6591.45    188.25 o 
  -1   4   1      639.43      724.92     63.43 o 
   0   4   1        5.66        2.76     15.95 o 
   1   4   1      110.52      114.80     22.09 o 
   2   4   1    19917.70    20303.73    522.15 o 
   3   4   1    11225.75    11036.03    250.24 o 
   4   4   1       43.26       41.15     15.14 o 
   5   4   1        4.23       15.65     11.70 o 
   6   4   1     1473.53     1382.21     49.16 o 
   7   4   1     1177.25     1225.63     42.96 o 
   8   4   1     3243.21     3295.05     87.36 o 
   9   4   1     3490.57     3433.82    131.44 o 
  10   4   1      175.79      184.43     36.52 o 
  11   4   1      873.96      920.82     60.56 o 
  12   4   1     1774.75     1756.12     88.71 o 
  13   4   1      835.83      732.30     59.18 o 
  14   4   1      755.82      736.00     61.08 o 
  15   4   1      525.60      503.07     65.98 o 
 -14   5   1      210.31      247.42     47.00 o 
 -13   5   1       50.24       83.32     37.53 o 
 -12   5   1      774.50      840.09     62.33 o 
 -11   5   1     2385.15     2423.85     90.23 o 
 -10   5   1     2218.54     2151.84     82.76 o 
  -9   5   1      954.24      956.92     50.76 o 
  -8   5   1       11.80       39.52     22.71 o 
  -7   5   1     2779.88     2756.59     99.84 o 
  -6   5   1     3507.69     3470.33    101.59 o 
  -5   5   1     3848.28     3755.51    109.51 o 
  -4   5   1      895.58      941.80     53.33 o 
  -3   5   1      865.05      974.49     55.35 o 
  -2   5   1      144.67      163.66     30.46 o 
  -1   5   1     6016.77     6028.49    161.74 o 
   0   5   1     7170.86     7224.45    161.03 o 
   1   5   1     2606.44     2671.97    102.80 o 
   2   5   1       10.16       21.91     20.96 o 
   3   5   1       94.94       96.88     23.67 o 
   4   5   1     3015.40     2950.05     83.69 o 
   5   5   1     4493.41     4616.27    107.90 o 
   6   5   1     4893.83     4736.70    139.63 o 
   7   5   1      586.30      559.73     38.34 o 
   8   5   1      434.88      461.62     35.75 o 
   9   5   1     1080.53     1057.58     52.85 o 
  10   5   1      913.72      863.34    181.68 o 
  11   5   1     2002.76     2019.74    198.54 o 
  12   5   1      871.87      801.33     62.61 o 
  13   5   1       48.02      115.21     56.27 o 
  14   5   1      200.20      164.74     43.14 o 
 -12   6   1     1135.08     1143.74     78.92 o 
 -11   6   1       47.56       42.28     28.69 o 
 -10   6   1     1004.94     1012.84     57.75 o 
  -9   6   1     2055.25     2187.52     86.71 o 
  -8   6   1     3729.22     3750.89    123.77 o 
  -7   6   1     3044.76     3056.12    105.49 o 
  -6   6   1      582.63      553.05     54.61 o 
  -5   6   1      170.42      202.14     37.97 o 
  -4   6   1     2068.98     1917.00     91.88 o 
  -3   6   1     6756.03     6942.78    212.50 o 
  -2   6   1     6675.41     6680.64    206.58 o 
  -1   6   1      656.60      697.65     82.20 o 
   0   6   1       32.36       78.72     28.46 o 
   1   6   1     1704.67     1741.30    140.41 o 
   2   6   1     6049.70     5910.99    154.79 o 
   3   6   1     7259.59     7114.76    177.51 o 
   4   6   1     1754.94     1732.11     68.53 o 
   5   6   1        9.13        5.26     21.53 o 
   6   6   1      205.35      209.61     29.68 o 
   7   6   1     2752.15     2992.35    123.94 o 
   8   6   1     3056.58     3148.09    130.70 o 
   9   6   1     1204.04     1314.74     78.93 o 
  10   6   1      170.22      207.87     42.50 o 
  11   6   1      198.63      222.67     45.27 o 
  12   6   1     1036.44      998.82    108.21 o 
 -10   7   1     2144.82     2355.95    136.81 o 
  -9   7   1      608.23      606.61     59.36 o 
  -8   7   1        1.60        8.13     40.52 o 
  -7   7   1      266.41      287.57     37.52 o 
  -6   7   1     2137.94     2308.01     91.97 o 
  -5   7   1     2343.89     2499.70     95.27 o 
  -4   7   1     1372.81     1432.43    116.64 o 
  -3   7   1       76.81      108.03     33.76 o 
  -2   7   1      488.44      587.63     51.43 o 
  -1   7   1     1550.41     1602.05    101.97 o 
   0   7   1     2035.34     1996.46     98.48 o 
   1   7   1     1250.17     1478.96    107.61 o 
   2   7   1      127.97      132.86     50.04 o 
   3   7   1      770.22      742.30    112.46 o 
   4   7   1     1851.82     1835.53    144.90 o 
   5   7   1     1988.09     1958.62    113.49 o 
   6   7   1     1067.25     1136.96     71.51 o 
   7   7   1      188.23      139.11     39.54 o 
   8   7   1       98.68       89.43     38.40 o 
   9   7   1      816.25      914.72    124.04 o 
  -5   8   1      224.49      317.90     84.80 o 
  -4   8   1     1157.41     1353.49    141.33 o 
  -3   8   1     3101.77     3582.01    238.38 o 
   0   8   1       74.47        2.72     73.05 o 
   1   8   1     1032.99     1171.12    149.58 o 
   2   8   1     1519.86     1660.47    127.16 o 
   3   8   1     2821.86     3035.62    366.77 o 
   4   8   1      954.04      915.19     99.75 o 
   5   8   1        8.65       31.86     53.41 o 
 -18   0   2      186.82      205.18     54.32 o 
 -17   0   2     3402.51     3339.04    190.70 o 
 -16   0   2     9029.81     9241.18    432.49 o 
 -15   0   2    12817.90    12681.64    400.59 o 
 -14   0   2     6308.90     6011.54    202.73 o 
 -13   0   2      661.53      728.04     77.05 o 
 -12   0   2    13865.99    14248.34    440.13 o 
 -11   0   2    22260.35    22188.27    669.99 o 
 -10   0   2    32148.93    32469.48    969.89 o 
  -9   0   2     9673.31     9476.73    362.51 o 
  -8   0   2        4.17       17.88     19.24 o 
  -7   0   2    35180.18    35967.76   1520.02 o 
  -6   0   2   101809.94   101143.48   4236.54 o 
  -5   0   2    53400.73    55291.93   2323.02 o 
  -4   0   2    68893.85    69922.39   2930.21 o 
  -3   0   2     1823.16     1920.84     96.37 o 
  -2   0   2     3545.63     3882.95    100.40 o 
  -1   0   2    69865.32    75198.25   1849.97 o 
   0   0   2   136565.53   103528.59   2547.95 o 
   1   0   2    48111.65    49234.21   1452.62 o 
   2   0   2     1557.85     1412.98     51.44 o 
   3   0   2     1810.14     1920.28     63.26 o 
   4   0   2    35346.54    37480.13   1107.89 o 
   5   0   2    99986.33   105994.20   3120.48 o 
   6   0   2    63189.34    69836.32   2060.16 o 
   7   0   2    23266.34    26383.80    787.46 o 
   8   0   2    10406.51    10962.35    337.12 o 
   9   0   2    15759.23    17225.51    522.52 o 
  10   0   2    28095.18    29745.62    891.96 o 
  11   0   2    21409.56    23200.92    702.22 o 
  12   0   2      397.07      369.15     32.89 o 
  13   0   2     2322.40     2353.76     96.86 o 
  14   0   2     5414.65     5751.80    198.35 o 
  15   0   2     8391.35     8885.20    292.75 o 
  16   0   2     4505.27     4616.60    170.66 o 
 -18   1   2     6179.37     6028.98    175.47 o 
 -17   1   2     2867.95     2754.21    168.05 o 
 -16   1   2       31.00        9.51     21.26 o 
 -15   1   2     1203.05     1174.67     71.57 o 
 -14   1   2     8198.54     7606.88    205.44 o 
 -13   1   2    26765.49    26951.94    667.86 o 
 -12   1   2    18704.39    18868.53    407.13 o 
 -11   1   2     1214.08     1288.80     57.86 o 
 -10   1   2     3722.86     3727.57    104.09 o 
  -9   1   2    26954.58    28088.28    686.47 o 
  -8   1   2    27305.96    28218.22    688.63 o 
  -7   1   2    28656.84    29775.23    724.48 o 
  -6   1   2     7087.23     7360.26    231.35 o 
  -5   1   2     6786.25     6583.09    172.93 o 
  -4   1   2    57361.75    57978.29   1429.79 o 
  -3   1   2    53569.32    54037.07   1335.74 o 
  -2   1   2    10255.41    10310.61    263.21 o 
  -1   1   2     7753.39     7858.43    153.24 o 
   0   1   2     3926.60     4082.67     89.75 o 
   1   1   2    16531.50    16971.65    361.66 o 
   2   1   2    78286.81    77775.18   1877.00 o 
   3   1   2    30407.90    31899.73    667.98 o 
   4   1   2     7758.09     8245.02    177.37 o 
   5   1   2     3658.93     3995.85     91.03 o 
   6   1   2    21533.73    23194.41    489.49 o 
   7   1   2    43825.67    47079.01    986.46 o 
   8   1   2    41597.82    45526.98    955.47 o 
   9   1   2    10836.84    11368.57    248.43 o 
  10   1   2     2828.58     2785.47     72.33 o 
  11   1   2    11643.24    12501.40    274.78 o 
  12   1   2     5841.47     6115.31    144.39 o 
  13   1   2    15728.47    16860.85    368.72 o 
  14   1   2    10242.64    10660.59    280.29 o 
  15   1   2        7.64       41.29     29.50 o 
  16   1   2     3845.65     3969.08    154.47 o 
  17   1   2     6563.94     6760.47    374.77 o 
 -17   2   2     2585.66     2649.70     94.59 o 
 -16   2   2     7749.46     7781.70    215.66 o 
 -15   2   2     8878.70     8826.62    238.69 o 
 -14   2   2     4294.14     4091.06    123.24 o 
 -13   2   2      418.66      421.65     31.30 o 
 -12   2   2     9414.48     9335.45    245.42 o 
 -11   2   2    16058.06    16100.18    497.59 o 
 -10   2   2    20216.51    19608.32    600.67 o 
  -9   2   2    15263.56    15521.30    385.80 o 
  -8   2   2      835.97      907.26     33.97 o 
  -7   2   2    14564.14    14834.48    323.83 o 
  -6   2   2    64315.65    68171.34   1447.29 o 
  -5   2   2    40698.49    42439.77   1055.93 o 
  -4   2   2     9882.51     9798.28    222.40 o 
  -3   2   2      490.78      427.25     39.44 o 
  -2   2   2    17103.20    16292.33    354.40 o 
  -1   2   2    20283.80    19328.62    591.68 o 
   0   2   2   127791.95   124349.45   2994.71 o 
   1   2   2    59192.71    59249.11   1118.90 o 
   2   2   2      327.71      319.03     30.51 o 
   3   2   2     9789.18    10523.36    196.58 o 
   4   2   2    47215.91    47414.60   1005.92 o 
   5   2   2    34764.75    34511.10    727.16 o 
   6   2   2    30294.33    31680.99    668.09 o 
   7   2   2     1999.66     2217.73     80.07 o 
   8   2   2     6090.05     6183.56    141.12 o 
   9   2   2    19196.63    20020.05    495.71 o 
  10   2   2    29411.24    31132.59    660.88 o 
  11   2   2    17733.33    18561.21    465.41 o 
  12   2   2      582.21      609.24     35.25 o 
  13   2   2     2167.42     2058.50     92.78 o 
  14   2   2     6681.71     7149.79    245.90 o 
  15   2   2     8495.18     8761.08    295.72 o 
  16   2   2     4489.10     4711.68    180.18 o 
  17   2   2      858.01     1068.26     72.66 o 
 -17   3   2     1507.77     1458.94     85.28 o 
 -16   3   2       58.70       41.36     31.70 o 
 -15   3   2     1860.52     1780.65     76.28 o 
 -14   3   2     8008.17     7494.40    206.91 o 
 -13   3   2    13673.02    12974.61    336.67 o 
 -12   3   2     6243.24     5931.05    225.72 o 
 -11   3   2       36.71       37.64     22.93 o 
 -10   3   2     6945.74     6648.10    317.39 o 
  -9   3   2    18418.63    18468.09    474.07 o 
  -8   3   2    33766.96    33701.15   1047.52 o 
  -7   3   2    20868.14    21290.32    542.30 o 
  -6   3   2     5519.15     5564.80    157.33 o 
  -5   3   2     5759.95     5724.71    140.75 o 
  -4   3   2    33765.08    31791.28   1238.76 o 
  -3   3   2    56016.47    55231.98   1378.54 o 
  -2   3   2    35352.52    36024.30    772.89 o 
  -1   3   2     9498.00     9400.44    211.48 o 
   0   3   2       77.43       80.74     12.75 o 
   1   3   2    37355.14    37451.88    800.80 o 
   2   3   2    48268.72    47505.22    901.13 o 
   3   3   2    52433.99    51747.89    980.68 o 
   4   3   2    12696.54    12880.66    229.88 o 
   5   3   2      444.41      494.21     19.06 o 
   6   3   2     8806.00     8542.73    171.35 o 
   7   3   2    22127.58    21771.93    467.05 o 
   8   3   2    20758.33    20862.73    517.87 o 
   9   3   2     6744.30     6739.62    180.53 o 
  10   3   2       88.55       87.51     34.57 o 
  11   3   2     2974.36     3097.26    122.57 o 
  12   3   2     6396.33     6307.30    219.65 o 
  13   3   2     7970.23     8078.62    274.02 o 
  14   3   2     4723.09     4921.95    184.33 o 
  15   3   2       41.25       34.59     64.19 o 
  16   3   2     1505.08     1629.29     90.93 o 
 -16   4   2     3691.37     3737.49    155.79 o 
 -15   4   2     3580.05     3657.14    150.75 o 
 -14   4   2     2491.96     2405.67    110.78 o 
 -13   4   2        9.80        0.00     26.04 o 
 -12   4   2     5372.29     5402.57    156.83 o 
 -11   4   2    13021.81    13015.45    338.58 o 
 -10   4   2     9750.64     9292.86    254.32 o 
  -9   4   2     6264.49     5736.37    253.02 o 
  -8   4   2      783.63      759.85     42.35 o 
  -7   4   2     4445.17     3963.23    122.94 o 
  -6   4   2    16298.94    15760.26    359.04 o 
  -5   4   2    26993.67    25478.83    566.14 o 
  -4   4   2     6719.10     6274.02    219.32 o 
  -3   4   2       15.42       41.34     35.04 o 
  -2   4   2     5211.47     4977.95    123.01 o 
  -1   4   2    21578.04    21124.63    463.94 o 
   0   4   2    30607.91    30267.65    592.97 o 
   1   4   2    30015.86    30125.41    652.05 o 
   2   4   2       38.50       26.97     13.03 o 
   3   4   2    20910.40    20670.44    452.90 o 
   4   4   2    14517.39    13657.04    273.20 o 
   5   4   2    17119.06    16474.19    324.41 o 
   6   4   2    10844.64    10281.34    232.55 o 
   7   4   2      601.51      594.04     33.92 o 
   8   4   2     2778.83     2855.86     92.08 o 
   9   4   2    18924.51    20308.40    627.38 o 
  10   4   2    17098.05    17150.29    536.67 o 
  11   4   2     5145.42     5426.62    195.62 o 
  12   4   2      301.44      306.86     62.75 o 
  13   4   2      417.84      373.90     46.84 o 
  14   4   2     4080.40     4387.04    173.26 o 
  15   4   2     7290.34     7334.25    336.03 o 
 -14   5   2     4055.95     4206.30    169.67 o 
 -13   5   2     4361.05     4628.26    180.21 o 
 -12   5   2     2946.18     2705.75    121.37 o 
 -11   5   2       31.93       58.98     26.07 o 
 -10   5   2     1730.66     1724.77     72.63 o 
  -9   5   2     4459.01     4353.01    141.75 o 
  -8   5   2    10714.37    10762.66    295.81 o 
  -7   5   2     6906.52     6910.30    276.40 o 
  -6   5   2      488.27      436.65     34.89 o 
  -5   5   2      573.59      494.46     37.28 o 
  -4   5   2     9097.98     8783.04    251.63 o 
  -3   5   2    16082.91    14831.53    543.77 o 
  -2   5   2    15972.18    15725.87    421.84 o 
  -1   5   2     1711.59     1558.23     64.54 o 
   0   5   2     6445.41     6125.67    138.77 o 
   1   5   2    13429.96    12396.29    602.49 o 
   2   5   2    15643.71    14856.31    334.45 o 
   3   5   2     8675.74     8255.71    195.31 o 
   4   5   2     4684.16     4422.04    114.20 o 
   5   5   2       61.17       94.11     19.60 o 
   6   5   2     7845.12     7528.42    207.53 o 
   7   5   2    13425.93    12705.99    370.24 o 
   8   5   2     8432.18     8203.92    226.54 o 
   9   5   2      773.08      752.04     44.99 o 
  10   5   2       35.27       41.53     30.15 o 
  11   5   2     1569.79     1559.12     86.88 o 
  12   5   2     6823.30     7070.78    252.36 o 
  13   5   2     4773.66     5059.01    196.33 o 
  14   5   2     1731.54     1792.36    100.24 o 
 -12   6   2     2097.44     2136.63     93.10 o 
 -11   6   2     4691.14     5094.89    161.90 o 
 -10   6   2     2632.27     2664.39    100.73 o 
  -9   6   2     2166.65     2073.98    106.83 o 
  -8   6   2       48.88       79.20     34.94 o 
  -7   6   2     2498.78     2394.17     85.08 o 
  -6   6   2    10077.70    10002.41    250.59 o 
  -5   6   2    12968.06    12397.73    332.79 o 
  -4   6   2     2920.90     3092.33    116.51 o 
  -3   6   2      192.61      193.89     37.14 o 
  -2   6   2     1574.30     1576.97     93.27 o 
  -1   6   2     5567.43     5157.92    151.07 o 
   0   6   2     8960.32     8871.31    230.06 o 
   1   6   2    13195.16    12845.11    458.67 o 
   2   6   2      203.90      210.99     32.65 o 
   3   6   2    11387.67    10830.20    348.38 o 
   4   6   2     8313.44     8095.74    269.10 o 
   5   6   2     5472.81     5290.95    189.13 o 
   6   6   2     3927.39     3852.99    147.71 o 
   7   6   2      837.01      762.55     60.28 o 
   8   6   2      170.71      141.81     34.92 o 
   9   6   2     5621.55     5922.29    215.45 o 
  10   6   2     7238.91     7520.11    266.21 o 
  11   6   2     1256.70     1315.78     83.77 o 
  12   6   2      229.99      281.31     47.99 o 
 -10   7   2      315.41      363.16     44.77 o 
  -9   7   2     1021.96     1250.12     72.72 o 
  -8   7   2     2785.48     2977.57    111.60 o 
  -7   7   2     2926.52     3020.00    111.22 o 
  -6   7   2      212.05      262.95     52.08 o 
  -5   7   2      596.21      616.83     67.00 o 
  -4   7   2     2490.74     2507.81    109.63 o 
  -3   7   2     4844.76     4900.87    216.94 o 
  -2   7   2     4018.97     4108.86    152.22 o 
  -1   7   2      498.05      599.86     57.55 o 
   0   7   2     1216.06     1370.83    106.83 o 
   1   7   2     3526.85     3297.98    288.53 o 
   2   7   2     3125.69     2896.53    354.08 o 
   3   7   2     2008.83     1956.01    286.06 o 
   4   7   2      691.43      676.49     92.80 o 
   5   7   2      101.87       91.78     58.40 o 
   6   7   2     2595.55     2566.66    115.83 o 
   7   7   2     5096.94     4984.42    189.82 o 
   8   7   2     2336.57     2391.72    115.52 o 
   9   7   2      306.48      346.03     51.25 o 
  -5   8   2     2588.03     2624.06    195.13 o 
  -4   8   2      739.77      659.12    103.87 o 
  -3   8   2      110.09      274.65     97.91 o 
  -2   8   2      997.87     1263.64    209.60 o 
  -1   8   2     1933.78     2103.35    141.51 o 
   0   8   2     2869.23     3014.81    171.50 o 
   1   8   2     2563.92     2764.66    164.71 o 
   2   8   2       57.80      151.98     60.67 o 
   3   8   2     2076.53     1855.41    335.61 o 
   4   8   2     2111.20     1966.62    217.35 o 
 -18   1   3        0.63       24.25     29.21 o 
 -17   1   3        2.92        0.00     21.77 o 
 -16   1   3       48.97       44.04     23.29 o 
 -15   1   3       71.45       65.02     26.25 o 
 -14   1   3       26.40       40.22     19.67 o 
 -13   1   3      120.95       87.71     21.09 o 
 -12   1   3       46.81       33.68     14.09 o 
 -11   1   3       19.49       22.03     13.92 o 
 -10   1   3      154.45      147.24     17.01 o 
  -9   1   3      585.75      533.81     27.20 o 
  -8   1   3      248.00      206.38     30.22 o 
  -7   1   3     2248.67     2312.51     85.57 o 
  -6   1   3      460.25      489.55     40.74 o 
  -5   1   3       67.20       71.77     11.98 o 
  -4   1   3     3138.46     3122.54     89.04 o 
  -3   1   3      382.46      385.17     17.38 o 
  -2   1   3     2476.63     2425.88     82.37 o 
  -1   1   3     5220.90     5193.10    105.02 o 
   0   1   3      498.42      516.05     17.38 o 
   1   1   3     3109.64     3227.92     86.21 o 
   2   1   3      101.51      101.80     39.53 o 
   3   1   3       71.48       74.95      8.32 o 
   4   1   3     2504.06     2555.41     96.31 o 
   5   1   3     2223.19     2363.49     58.99 o 
   6   1   3     2599.44     2854.39     83.64 o 
   7   1   3      257.49      251.72     15.50 o 
   8   1   3        1.92        2.34     10.44 o 
   9   1   3       58.82       63.57     13.15 o 
  10   1   3      123.05      111.77     15.58 o 
  11   1   3      579.05      555.49     27.61 o 
  12   1   3      136.26      156.43     23.25 o 
  13   1   3      493.09      481.17     29.54 o 
  14   1   3       11.70        8.87     22.51 o 
  15   1   3      124.53      127.61     36.10 o 
  16   1   3      114.26       85.07     36.30 o 
  17   1   3        8.54       24.46     44.70 o 
 -17   2   3        3.57        0.00     23.38 o 
 -16   2   3       26.47        4.38     22.76 o 
 -15   2   3       25.14       33.43     22.17 o 
 -14   2   3      200.24      204.33     25.99 o 
 -13   2   3     1340.94     1338.99     55.84 o 
 -12   2   3      639.27      641.88     44.89 o 
 -11   2   3       72.69       82.77     23.38 o 
 -10   2   3      129.24      113.66     23.84 o 
  -9   2   3      200.95      219.98     18.99 o 
  -8   2   3     1131.85     1153.94     36.76 o 
  -7   2   3     3541.29     3396.90     83.24 o 
  -6   2   3     3178.26     3488.52     85.09 o 
  -5   2   3      597.04      652.24     31.66 o 
  -4   2   3    11789.85    11854.76    267.57 o 
  -3   2   3       82.66      106.69     27.66 o 
  -2   2   3       98.49       95.60      9.66 o 
  -1   2   3      202.57      226.10     12.99 o 
   0   2   3     1629.27     1696.65     39.19 o 
   1   2   3       35.29       38.59      7.79 o 
   2   2   3     3137.90     2883.83     61.88 o 
   3   2   3       82.35       83.33      7.46 o 
   4   2   3       15.11       12.37      7.30 o 
   5   2   3     1651.08     1815.25     48.96 o 
   6   2   3       76.96      126.09     16.86 o 
   7   2   3     1986.73     2041.80     55.43 o 
   8   2   3     1814.41     1876.98     67.86 o 
   9   2   3      857.23      876.01     52.29 o 
  10   2   3     2512.99     2532.93     69.24 o 
  11   2   3       86.76      118.12     27.76 o 
  12   2   3       20.94       44.25     26.55 o 
  13   2   3     1113.64     1164.16     69.17 o 
  14   2   3      290.15      236.58     41.04 o 
  15   2   3        4.69       26.68     43.76 o 
  16   2   3      259.28      343.68     95.52 o 
  17   2   3      251.35      323.65     54.66 o 
 -17   3   3      380.10      481.42     64.02 o 
 -16   3   3     1013.33     1031.27     53.60 o 
 -15   3   3      355.47      379.68     34.83 o 
 -14   3   3      169.62      180.64     27.56 o 
 -13   3   3       16.31       31.32     20.98 o 
 -12   3   3       94.42       73.35     25.49 o 
 -11   3   3     1981.83     1921.32    107.70 o 
 -10   3   3     2810.46     2814.31    100.32 o 
  -9   3   3      966.90      962.17     67.29 o 
  -8   3   3      189.69      160.65     27.19 o 
  -7   3   3    10032.06    10209.49    273.51 o 
  -6   3   3     3413.26     3428.20    106.54 o 
  -5   3   3      419.27      443.07     27.23 o 
  -4   3   3      986.01      884.05     55.03 o 
  -3   3   3     1610.86     1576.44     47.04 o 
  -2   3   3      724.79      683.03     30.35 o 
  -1   3   3     5964.11     5863.86    145.42 o 
   0   3   3      551.17      571.38     22.48 o 
   1   3   3     1460.33     1470.36     37.04 o 
   2   3   3       55.33       43.42      9.07 o 
   3   3   3      430.51      469.37     34.51 o 
   4   3   3     3271.18     3184.43     69.39 o 
   5   3   3     3432.32     3428.27     76.52 o 
   6   3   3      534.91      559.54     24.07 o 
   7   3   3        8.13        0.00     10.88 o 
   8   3   3       40.15       62.06     21.37 o 
   9   3   3      377.75      335.15     34.27 o 
  10   3   3     1163.63     1226.80    115.61 o 
  11   3   3     3886.96     3881.29    241.02 o 
  12   3   3        3.87       10.40     28.23 o 
  13   3   3     1807.08     1736.12    178.19 o 
  14   3   3       73.06      100.93     34.88 o 
  15   3   3       72.89       91.70     39.13 o 
  16   3   3      321.45      371.75     52.90 o 
 -16   4   3        3.01       11.06     93.39 o 
 -15   4   3       25.63       17.56     32.26 o 
 -14   4   3     1100.28     1190.15     73.91 o 
 -13   4   3     1674.09     1643.23     68.24 o 
 -12   4   3     1065.10     1102.31     82.84 o 
 -11   4   3        2.84       32.84     22.95 o 
 -10   4   3      159.06      200.17     28.55 o 
  -9   4   3      319.34      337.90     31.99 o 
  -8   4   3     2717.08     2560.62    140.33 o 
  -7   4   3     1176.36     1159.51     54.99 o 
  -6   4   3     1628.90     1642.16     59.23 o 
  -5   4   3      747.50      648.86     55.54 o 
  -4   4   3     8157.86     8080.81    276.67 o 
  -3   4   3     2165.15     2136.69     81.33 o 
  -2   4   3      445.86      431.19     30.67 o 
  -1   4   3      597.60      573.96     45.11 o 
   0   4   3       69.56       66.06     13.38 o 
   1   4   3      328.16      308.55     19.95 o 
   2   4   3     3266.59     3243.63     84.24 o 
   3   4   3      940.65      906.97     37.61 o 
   4   4   3      129.02      130.96     12.29 o 
   5   4   3       19.26       17.83     11.13 o 
   6   4   3     1199.46     1179.90     47.91 o 
   7   4   3     3151.38     3072.52     95.80 o 
   8   4   3     6206.09     6425.18    219.02 o 
   9   4   3      785.64      786.85     68.88 o 
  10   4   3     1172.83     1232.07     71.72 o 
  11   4   3     1098.49     1134.26     70.66 o 
  12   4   3      329.63      423.26     66.66 o 
  13   4   3     1505.43     1502.89    155.03 o 
  14   4   3      394.06      328.66     47.81 o 
  15   4   3       31.46        0.00     36.11 o 
 -14   5   3       36.39       54.22     45.38 o 
 -13   5   3      103.60      110.55     36.51 o 
 -12   5   3      674.63      755.04     63.72 o 
 -11   5   3     3706.41     3622.91    121.95 o 
 -10   5   3     2928.17     2999.60    106.50 o 
  -9   5   3      778.83      825.60     51.21 o 
  -8   5   3       51.20      101.74     28.41 o 
  -7   5   3     1736.97     1735.85     75.37 o 
  -6   5   3     3209.43     3334.53    103.01 o 
  -5   5   3      973.43      897.16     48.94 o 
  -4   5   3     1393.53     1236.23     63.64 o 
  -3   5   3      268.36      288.25     36.99 o 
  -2   5   3     2291.01     1966.44    126.81 o 
  -1   5   3     3750.27     3654.14    110.14 o 
   0   5   3     2771.92     2730.88     95.65 o 
   1   5   3      540.24      505.37     27.17 o 
   2   5   3      823.81      808.79     37.16 o 
   3   5   3      347.31      363.90     24.84 o 
   4   5   3     1252.34     1175.14     98.51 o 
   5   5   3     3559.28     3453.13    106.16 o 
   6   5   3     1477.52     1449.98     71.76 o 
   7   5   3      166.82      164.73     31.63 o 
   8   5   3      741.03      812.10     56.96 o 
   9   5   3      829.53      865.65    191.73 o 
  10   5   3     1408.71     1235.85     80.45 o 
  11   5   3     2146.54     2381.74    111.62 o 
  12   5   3        9.83       26.85     35.93 o 
  13   5   3      633.21      646.10     60.92 o 
  14   5   3      400.89      373.22     53.60 o 
 -12   6   3      495.54      450.07     46.10 o 
 -11   6   3        3.70        9.20     28.34 o 
 -10   6   3      780.90      919.60    143.20 o 
  -9   6   3     2767.98     2770.30    200.15 o 
  -8   6   3     2535.25     2517.47    173.42 o 
  -7   6   3     1217.42     1262.89     85.08 o 
  -6   6   3      155.05      207.58     34.35 o 
  -5   6   3      355.27      401.14     42.10 o 
  -4   6   3     4100.87     4179.85    146.00 o 
  -3   6   3     5952.43     6033.02    193.58 o 
  -2   6   3     1658.55     1710.38     75.30 o 
  -1   6   3      580.20      612.00     79.94 o 
   0   6   3      344.05      380.50     44.98 o 
   1   6   3     1971.63     1729.24    136.22 o 
   2   6   3     3316.46     3154.03    160.48 o 
   3   6   3     6454.59     6322.10    217.48 o 
   4   6   3     1671.52     1526.01     76.46 o 
   5   6   3       21.80       26.22     27.46 o 
   6   6   3     1264.66     1322.81     73.66 o 
   7   6   3     2420.96     2377.61    106.55 o 
   8   6   3     2697.05     2742.31    119.42 o 
   9   6   3      715.53      652.63     58.30 o 
  10   6   3       96.86      124.29     78.15 o 
  11   6   3      559.58      558.17     58.42 o 
  12   6   3     1001.53     1176.78     86.24 o 
  -9   7   3      131.09      137.13     51.17 o 
  -8   7   3       64.09      120.62     60.70 o 
  -7   7   3     1039.94     1097.89     92.46 o 
  -6   7   3     2301.19     2483.73    100.48 o 
  -5   7   3     1042.21     1272.05     88.38 o 
  -4   7   3      106.24      164.89     42.86 o 
  -3   7   3      136.81      127.04     40.89 o 
  -2   7   3     1259.38     1453.85    159.46 o 
  -1   7   3     2623.20     2733.90    155.10 o 
   0   7   3     2434.98     2359.79    142.68 o 
   1   7   3     1187.63     1088.58    146.09 o 
   2   7   3       50.86      124.00     50.38 o 
   3   7   3     1429.43     1297.58    173.76 o 
   4   7   3     2458.35     2533.82    178.45 o 
   5   7   3     1945.13     1738.82    143.03 o 
   6   7   3     1204.25     1381.91     82.22 o 
   7   7   3        3.69        0.00     33.79 o 
   8   7   3      854.26      897.66     78.67 o 
   9   7   3     1612.95     1708.75    115.36 o 
  -5   8   3      180.22      362.51    101.14 o 
  -4   8   3     1607.54     2068.29    200.41 o 
  -3   8   3     2848.32     3171.06    178.13 o 
  -2   8   3     1521.85     1920.80    140.38 o 
  -1   8   3      130.15      155.33     72.37 o 
   0   8   3      254.06      313.32    111.70 o 
   1   8   3     1862.34     1727.76    133.57 o 
   2   8   3     1913.59     1864.08    263.84 o 
   3   8   3     2762.20     2910.26    300.79 o 
   4   8   3     1300.11     1303.23    117.49 o 
 -18   0   4      796.71      852.89     87.52 o 
 -17   0   4     5384.11     5446.66    279.42 o 
 -16   0   4    12623.64    12657.51    577.22 o 
 -15   0   4     3386.98     3113.43    120.10 o 
 -14   0   4       42.63       27.05     22.27 o 
 -13   0   4     1337.07     1342.15     64.36 o 
 -12   0   4    12092.36    11081.48    498.56 o 
 -11   0   4    30565.14    31412.98   1345.32 o 
 -10   0   4    22388.52    22879.46    986.22 o 
  -9   0   4     2247.87     2211.32    121.74 o 
  -8   0   4      354.37      247.75     34.39 o 
  -7   0   4    16509.62    17106.21    738.30 o 
  -6   0   4    73485.87    76256.51   3204.69 o 
  -5   0   4   103287.30   107519.66   4506.08 o 
  -4   0   4    24951.52    25724.94    793.18 o 
  -3   0   4      154.98      144.26     33.02 o 
  -2   0   4   129914.03   134205.88   3289.55 o 
  -1   0   4    54943.78    55851.85   1376.34 o 
   0   0   4    41561.20    38893.21    835.35 o 
   1   0   4    55021.48    58106.82   1719.59 o 
   2   0   4     4440.11     4555.27    147.12 o 
   3   0   4     1286.27     1360.56     69.22 o 
   4   0   4   106176.46   110509.44   3253.84 o 
   5   0   4    50611.57    52135.67   1541.94 o 
   6   0   4    11081.23    10616.80    324.96 o 
   7   0   4        7.40        7.81     13.62 o 
   8   0   4     4440.10     4207.80    140.96 o 
   9   0   4    14704.55    15393.64    471.13 o 
  10   0   4    25389.43    26739.70   1138.27 o 
  11   0   4    13288.27    13548.72    596.97 o 
  12   0   4      183.62      165.54     28.09 o 
  13   0   4     5717.23     6235.92    212.50 o 
  14   0   4     5740.48     5938.24    226.97 o 
  15   0   4     7977.65     8114.83    388.56 o 
  16   0   4     4047.41     3792.64    213.86 o 
 -18   1   4     4443.85     4105.77    160.48 o 
 -17   1   4      628.97      580.22     40.85 o 
 -16   1   4       30.79       35.45     32.03 o 
 -15   1   4     1757.65     1693.55    153.56 o 
 -14   1   4    13095.31    12499.89    323.86 o 
 -13   1   4    19383.87    18440.63    572.50 o 
 -12   1   4     3970.75     3933.35    113.48 o 
 -11   1   4      116.58      139.05     18.07 o 
 -10   1   4     7800.63     7791.79    253.14 o 
  -9   1   4    29001.83    29729.44    898.30 o 
  -8   1   4    27575.27    27374.31    827.44 o 
  -7   1   4    14532.00    14624.99    450.16 o 
  -6   1   4     4859.28     5338.32    146.96 o 
  -5   1   4    18172.21    18582.59    470.51 o 
  -4   1   4    52039.97    53389.33   1136.28 o 
  -3   1   4    21609.60    22540.32    486.34 o 
  -2   1   4    25960.90    24921.64    623.69 o 
  -1   1   4     2672.61     2513.69     56.72 o 
   0   1   4    22464.37    23715.02    510.38 o 
   1   1   4   106329.33   104180.18   2961.36 o 
   2   1   4    56376.61    55180.19   1331.85 o 
   3   1   4    17361.71    18152.87    385.68 o 
   4   1   4      316.31      362.71     15.45 o 
   5   1   4     8566.49     9482.42    245.04 o 
   6   1   4    15035.45    15334.31    328.23 o 
   7   1   4    39410.43    41150.04    864.84 o 
   8   1   4    29076.40    30784.64    650.75 o 
   9   1   4     1336.63     1294.34     41.41 o 
  10   1   4     7373.39     7690.20    175.18 o 
  11   1   4    10915.72    11257.41    250.60 o 
  12   1   4    12195.26    12723.75    327.57 o 
  13   1   4    14837.95    15924.29    406.42 o 
  14   1   4     4385.58     4426.50    134.31 o 
  15   1   4     1180.56     1333.09     85.31 o 
  16   1   4     4965.27     5405.31    438.88 o 
  17   1   4     5767.36     5762.35    303.94 o 
 -17   2   4     4871.77     4717.64    143.83 o 
 -16   2   4     8674.68     8170.64    224.79 o 
 -15   2   4     3593.69     3494.80    110.34 o 
 -14   2   4      251.56      190.82     25.96 o 
 -13   2   4      200.27      188.40     40.87 o 
 -12   2   4     5769.83     5921.05    203.83 o 
 -11   2   4    19660.69    19094.59    590.56 o 
 -10   2   4    16912.47    17406.87    539.63 o 
  -9   2   4     2184.23     1814.78     99.18 o 
  -8   2   4      874.80      805.25     40.25 o 
  -7   2   4    15731.81    16235.24    417.60 o 
  -6   2   4    48773.92    51455.88   1281.79 o 
  -5   2   4    28593.80    29485.95    742.97 o 
  -4   2   4     9894.93     8892.61    216.06 o 
  -3   2   4     2760.94     2589.07     61.60 o 
  -2   2   4    29065.98    27617.46    783.72 o 
  -1   2   4    50081.20    49199.24    932.17 o 
   0   2   4    24592.50    24435.73    431.24 o 
   1   2   4    13657.65    14187.02    273.37 o 
   2   2   4      109.35      136.98     18.58 o 
   3   2   4    40013.55    41027.08    994.49 o 
   4   2   4    55468.41    57653.20   1511.29 o 
   5   2   4    45254.73    45329.75   1102.71 o 
   6   2   4     6312.97     6134.64    244.81 o 
   7   2   4       96.14      102.34     12.82 o 
   8   2   4     6671.25     6854.41    212.29 o 
   9   2   4    23900.05    25290.97    626.12 o 
  10   2   4    28281.96    29637.53    731.57 o 
  11   2   4    12463.98    12936.61    333.87 o 
  12   2   4      189.93      187.31     38.31 o 
  13   2   4     6205.57     6199.89    217.32 o 
  14   2   4     7519.50     7911.67    270.00 o 
  15   2   4     7932.55     8269.62    284.21 o 
  16   2   4     4378.36     4763.77    184.67 o 
 -17   3   4      621.83      660.82     46.73 o 
 -16   3   4       86.58      161.45     30.04 o 
 -15   3   4     3285.76     3245.01    107.41 o 
 -14   3   4    11423.14    10817.58    287.95 o 
 -13   3   4    11028.74    10780.05    352.33 o 
 -12   3   4     5233.96     5449.75    193.59 o 
 -11   3   4       15.01        7.16     23.04 o 
 -10   3   4     6769.18     6832.24    193.90 o 
  -9   3   4    23092.50    23611.38    604.66 o 
  -8   3   4    22005.25    21692.70    815.95 o 
  -7   3   4    10135.44     9849.10    267.94 o 
  -6   3   4      209.33      202.84     24.15 o 
  -5   3   4    11840.27    10562.43    246.81 o 
  -4   3   4    44167.06    42929.41   1070.88 o 
  -3   3   4    42396.55    42579.96    915.45 o 
  -2   3   4    18009.71    18150.99    413.85 o 
  -1   3   4     5205.92     4963.68    119.55 o 
   0   3   4    10604.25    10719.08    196.79 o 
   1   3   4    24125.47    24095.84    461.52 o 
   2   3   4    38476.07    38032.74    723.15 o 
   3   3   4    15164.68    15002.27    265.91 o 
   4   3   4     1868.64     1898.10     45.36 o 
   5   3   4     2583.57     2554.27     65.65 o 
   6   3   4    13095.15    12512.34    319.09 o 
   7   3   4    21068.77    19258.23    522.61 o 
   8   3   4    22763.87    22963.91    574.62 o 
   9   3   4     2157.12     2145.08     91.71 o 
  10   3   4     1985.53     1926.29    126.17 o 
  11   3   4     7333.49     7213.90    245.29 o 
  12   3   4     7024.27     7176.22    246.75 o 
  13   3   4     5544.88     5466.31    200.21 o 
  14   3   4     1438.47     1545.50    143.71 o 
  15   3   4      101.37       93.19     57.98 o 
  16   3   4     3136.55     3261.72    144.12 o 
 -16   4   4     3571.57     3251.46    139.59 o 
 -15   4   4     3919.21     4030.98    129.85 o 
 -14   4   4     1055.61     1050.50     53.99 o 
 -13   4   4      228.51      368.28     87.09 o 
 -12   4   4     5699.08     5490.07    199.14 o 
 -11   4   4    13296.16    13277.74    356.50 o 
 -10   4   4     6873.68     6717.62    194.57 o 
  -9   4   4     1990.35     1926.55     76.47 o 
  -8   4   4      158.99      192.28     28.43 o 
  -7   4   4     6514.24     6162.46    182.26 o 
  -6   4   4    24506.50    23542.27    662.44 o 
  -5   4   4    18468.55    16652.65    544.27 o 
  -4   4   4     1611.27     1433.39     73.68 o 
  -3   4   4     1389.13     1493.72     64.97 o 
  -2   4   4    12296.15    12136.02    335.10 o 
  -1   4   4    21978.27    21986.04    484.40 o 
   0   4   4    15698.17    15365.00    310.37 o 
   1   4   4     8431.50     8155.37    186.54 o 
   2   4   4       32.49       71.07     24.94 o 
   3   4   4    16109.62    16008.13    313.10 o 
   4   4   4    24425.49    24237.70    523.33 o 
   5   4   4    17077.92    16585.13    363.06 o 
   6   4   4     6741.74     6500.06    178.19 o 
   7   4   4       48.86       47.05     24.05 o 
   8   4   4     7913.14     7873.07    261.59 o 
   9   4   4    14196.39    14266.83    451.38 o 
  10   4   4    14417.87    14401.21    458.17 o 
  11   4   4     5230.30     5247.08    192.40 o 
  12   4   4      203.13      178.50     39.50 o 
  13   4   4     2471.12     2430.76    114.59 o 
  14   4   4     6779.51     7017.82    253.60 o 
  15   4   4     4856.98     5140.78    201.97 o 
 -14   5   4     4227.35     3783.63    156.53 o 
 -13   5   4     4028.12     3326.09    201.77 o 
 -12   5   4     2614.19     2594.04     98.74 o 
 -11   5   4       13.49       53.78     27.44 o 
 -10   5   4     5115.16     4990.86    220.65 o 
  -9   5   4     9525.21     9721.10    274.75 o 
  -8   5   4     9106.39     9625.37    273.28 o 
  -7   5   4     3156.25     3085.69    102.26 o 
  -6   5   4       39.96       76.59     24.75 o 
  -5   5   4     3798.77     3526.87    110.16 o 
  -4   5   4    18374.88    17986.28    481.86 o 
  -3   5   4    23628.40    23722.33    621.64 o 
  -2   5   4     7935.61     8043.19    235.36 o 
  -1   5   4       39.60       67.77     22.72 o 
   0   5   4     2786.58     2647.46     94.97 o 
   1   5   4    10257.76     9735.82    231.94 o 
   2   5   4    13400.12    12498.73    461.78 o 
   3   5   4    12935.70    12485.67    393.93 o 
   4   5   4     2107.78     1991.76    125.75 o 
   5   5   4     2311.02     2183.30     92.60 o 
   6   5   4     9302.00     8909.68    293.15 o 
   7   5   4    11200.19    10589.35    344.25 o 
   8   5   4     7183.90     7046.43    241.54 o 
   9   5   4     1408.75     1613.09     83.25 o 
  10   5   4      594.03      501.49     50.44 o 
  11   5   4     4076.22     4112.03    163.25 o 
  12   5   4     5020.42     5102.16    195.50 o 
  13   5   4     1931.63     2083.12    108.94 o 
 -12   6   4     3444.04     3585.19    162.04 o 
 -11   6   4     6490.76     6548.53    251.01 o 
 -10   6   4     3881.33     3912.55    137.48 o 
  -9   6   4      794.69      810.91     58.10 o 
  -8   6   4       58.21       92.70     33.03 o 
  -7   6   4     4892.17     4881.50    144.80 o 
  -6   6   4     9458.23     9384.27    242.59 o 
  -5   6   4     7783.11     8187.75    219.13 o 
  -4   6   4     1148.32     1037.42     65.43 o 
  -3   6   4      102.35      109.30     34.83 o 
  -2   6   4     2343.92     2233.91    109.74 o 
  -1   6   4    11074.96    10547.17    343.90 o 
   0   6   4    13014.00    12340.68    751.75 o 
   1   6   4     7452.89     7106.80    282.73 o 
   2   6   4      280.46      237.12     80.11 o 
   3   6   4     6159.32     5704.95    200.02 o 
   4   6   4     7068.62     6941.17    236.48 o 
   5   6   4     3631.64     3468.96    244.34 o 
   6   6   4     3528.72     3326.40    134.06 o 
   7   6   4       68.38      113.35     33.53 o 
   8   6   4     1671.35     1798.55    163.89 o 
   9   6   4     5375.79     5315.12    199.10 o 
  10   6   4     4353.84     4268.11    179.72 o 
  11   6   4     1549.79     1563.94     92.80 o 
  -9   7   4     2859.75     2753.71    140.97 o 
  -8   7   4     2760.15     3036.83    150.43 o 
  -7   7   4     1614.79     1597.44     80.10 o 
  -6   7   4       21.60       35.52     33.88 o 
  -5   7   4      517.89      553.56     54.13 o 
  -4   7   4     3342.63     3502.84    139.61 o 
  -3   7   4     5534.02     5598.29    371.19 o 
  -2   7   4     2551.59     2405.88    157.25 o 
  -1   7   4       15.70       56.23    100.29 o 
   0   7   4     1144.05     1054.54     97.80 o 
   1   7   4     3303.77     3197.00    170.96 o 
   2   7   4     5153.13     4755.56    534.31 o 
   3   7   4     3437.40     3224.55    170.83 o 
   4   7   4      362.39      410.20     67.87 o 
   5   7   4      668.79      624.22     92.29 o 
   6   7   4     3576.42     3538.07    183.72 o 
   7   7   4     3306.65     3386.81    142.69 o 
   8   7   4     1756.83     1766.51     97.73 o 
  -4   8   4      674.02      689.26    134.34 o 
  -3   8   4       68.98      172.45     66.39 o 
  -2   8   4      941.68      963.09    106.69 o 
  -1   8   4     2080.45     1896.01    141.97 o 
   0   8   4     2374.92     2584.79    163.17 o 
   1   8   4     1251.39     1267.82    230.55 o 
   2   8   4        2.44        0.00     88.29 o 
   3   8   4     2598.66     2245.96    170.61 o 
 -18   1   5       23.20       70.34     34.17 o 
 -17   1   5       14.62        0.00     22.73 o 
 -16   1   5      111.74      130.17     26.17 o 
 -15   1   5      101.59       67.74     23.44 o 
 -14   1   5       75.26       72.58     28.89 o 
 -13   1   5      110.01      136.85     36.44 o 
 -12   1   5      183.75      212.15     52.44 o 
 -11   1   5      744.03      788.91     48.81 o 
 -10   1   5      114.89      127.64     38.14 o 
  -9   1   5      235.16      218.70     31.16 o 
  -8   1   5        2.94        1.74     16.45 o 
  -7   1   5      232.79      272.29     23.06 o 
  -6   1   5      373.04      393.99     25.99 o 
  -5   1   5      795.97      784.51     35.03 o 
  -4   1   5      231.15      255.15     15.40 o 
  -3   1   5     1749.12     1734.90     43.10 o 
  -2   1   5     4190.66     4107.59    113.40 o 
  -1   1   5       72.38       88.62     11.64 o 
   0   1   5        9.07       26.49      8.45 o 
   1   1   5     1269.30     1208.33     60.95 o 
   2   1   5       61.53       79.07     13.04 o 
   3   1   5     1457.66     1535.31     41.26 o 
   4   1   5     2334.32     2309.02     58.22 o 
   5   1   5     1274.89     1311.47     37.90 o 
   6   1   5      648.30      692.39     25.50 o 
   7   1   5      234.14      257.15     16.69 o 
   8   1   5       14.06       14.70     11.05 o 
   9   1   5      485.57      491.00     24.34 o 
  10   1   5      357.31      382.60     23.72 o 
  11   1   5      605.61      597.61     35.64 o 
  12   1   5       70.35       47.85     22.06 o 
  13   1   5       80.55       96.68     25.84 o 
  14   1   5       28.75       36.89     24.83 o 
  15   1   5       68.94       49.53     48.61 o 
  16   1   5      154.17      213.86     63.85 o 
  17   1   5        0.14        0.00     52.27 o 
 -17   2   5       20.03        2.88     33.67 o 
 -16   2   5        5.80        0.00     21.99 o 
 -15   2   5       75.91       78.56     24.22 o 
 -14   2   5     1760.99     1632.66    132.56 o 
 -13   2   5      605.42      611.64     50.66 o 
 -12   2   5       42.55       16.38     24.42 o 
 -11   2   5       12.82       34.16     24.31 o 
 -10   2   5       15.70        0.00     20.95 o 
  -9   2   5       45.22       23.97     27.34 o 
  -8   2   5     2843.59     2803.47     91.29 o 
  -7   2   5     1244.16     1162.98     61.64 o 
  -6   2   5       55.98       91.16     17.97 o 
  -5   2   5      457.40      414.94     20.31 o 
  -4   2   5      178.52      230.47     25.16 o 
  -3   2   5       99.02       91.56     16.52 o 
  -2   2   5      587.45      531.91     21.28 o 
  -1   2   5        3.67        0.00      7.42 o 
   0   2   5      366.04      333.12     20.66 o 
   1   2   5      119.38       92.56      9.21 o 
   2   2   5      253.57      307.58     20.81 o 
   3   2   5      470.23      441.96     43.13 o 
   4   2   5      903.41      951.41     40.19 o 
   5   2   5      183.18      186.79     18.01 o 
   6   2   5     3164.52     3128.34     78.28 o 
   7   2   5     3496.65     3597.27    107.48 o 
   8   2   5       42.96       53.55     22.53 o 
   9   2   5     1253.30     1122.13     57.24 o 
  10   2   5      175.21      155.37     34.33 o 
  11   2   5      123.94      119.66     25.70 o 
  12   2   5      811.11      850.16     85.73 o 
  13   2   5     1142.88     1187.70    128.47 o 
  14   2   5      119.34      165.04     39.22 o 
  15   2   5      377.26      404.08     62.83 o 
  16   2   5      203.50      210.24     46.17 o 
 -16   3   5      782.92      713.55     46.34 o 
 -15   3   5      116.24       98.53     34.48 o 
 -14   3   5      209.00      187.97     37.44 o 
 -13   3   5       12.30       23.59     28.86 o 
 -12   3   5     1099.97     1035.35     64.09 o 
 -11   3   5     3588.93     3484.77    114.15 o 
 -10   3   5      457.57      469.51     36.51 o 
  -9   3   5      474.04      504.16     36.31 o 
  -8   3   5     1653.32     1523.12     78.67 o 
  -7   3   5     1569.77     1471.79     61.26 o 
  -6   3   5      453.96      397.20     31.74 o 
  -5   3   5      623.82      569.37     32.14 o 
  -4   3   5     2880.52     2798.41     91.55 o 
  -3   3   5      196.27      201.34     23.30 o 
  -2   3   5     7930.46     7977.72    195.41 o 
  -1   3   5     3420.67     3595.94     81.05 o 
   0   3   5     4911.10     4978.79     97.72 o 
   1   3   5      660.89      650.10     21.67 o 
   2   3   5      405.53      397.88     18.83 o 
   3   3   5     3013.40     2850.01     56.96 o 
   4   3   5     3516.61     3383.13    103.67 o 
   5   3   5      591.32      629.39     51.10 o 
   6   3   5       37.62       62.37     19.77 o 
   7   3   5        0.82        3.22     16.66 o 
   8   3   5      123.13      141.79     33.42 o 
   9   3   5     1655.46     1724.39     79.94 o 
  10   3   5     2783.44     2788.48    133.58 o 
  11   3   5      424.56      489.48     46.41 o 
  12   3   5      311.31      295.59     40.79 o 
  13   3   5      865.07      809.26     61.69 o 
  14   3   5       28.69       69.36     36.78 o 
  15   3   5      269.60      310.24     53.81 o 
 -15   4   5      236.75      265.46     43.11 o 
 -14   4   5     1051.74      949.82     67.02 o 
 -13   4   5      236.14      272.67     42.48 o 
 -12   4   5      125.96      112.74     39.53 o 
 -11   4   5      227.52      268.49     35.17 o 
 -10   4   5      223.21      281.39     41.52 o 
  -9   4   5     1400.95     1354.46     64.24 o 
  -8   4   5     2445.46     2428.01    123.23 o 
  -7   4   5     1009.90     1024.23     59.11 o 
  -6   4   5     1404.00     1335.46     56.20 o 
  -5   4   5     1840.23     1685.60    123.89 o 
  -4   4   5     1796.17     1770.22    110.05 o 
  -3   4   5     2635.69     2503.22    165.00 o 
  -2   4   5      969.41      924.56     36.91 o 
  -1   4   5      211.48      197.16     19.10 o 
   0   4   5     6762.59     6774.66    145.98 o 
   1   4   5     6995.92     6952.32    143.69 o 
   2   4   5     5861.40     5813.79    121.49 o 
   3   4   5     2066.13     1869.79     89.53 o 
   4   4   5        5.93       17.40     16.04 o 
   5   4   5       27.37       21.32     17.38 o 
   6   4   5     2510.64     2640.27    105.04 o 
   7   4   5     9007.83     8834.33    288.55 o 
   8   4   5      649.27      651.22     49.60 o 
   9   4   5       25.45       11.44     28.21 o 
  10   4   5      218.98      181.66     37.31 o 
  11   4   5      542.28      508.15     50.39 o 
  12   4   5     1634.62     1669.77    128.64 o 
  13   4   5     2625.82     2849.55    128.48 o 
  14   4   5      488.91      429.58     93.39 o 
 -14   5   5       11.01       69.98     56.87 o 
 -13   5   5      134.46      139.28     34.02 o 
 -12   5   5     1271.80     1299.68     69.13 o 
 -11   5   5     1615.08     1571.36     75.18 o 
 -10   5   5      632.86      788.28     53.79 o 
  -9   5   5        5.99       55.39     28.23 o 
  -8   5   5      204.53      171.26     33.88 o 
  -7   5   5     1939.78     1919.80     74.66 o 
  -6   5   5     3795.43     3533.80    148.64 o 
  -5   5   5     2083.01     2131.24     80.93 o 
  -4   5   5     1059.38     1076.01     63.23 o 
  -3   5   5      787.92      740.81     51.51 o 
  -2   5   5     4380.85     4477.99    244.86 o 
  -1   5   5     4218.30     4185.10    168.89 o 
   0   5   5      946.12      931.54     63.93 o 
   1   5   5      437.34      469.85     35.25 o 
   2   5   5      661.80      543.86     40.36 o 
   3   5   5     2742.96     2610.77    161.59 o 
   4   5   5     4135.91     3946.36    223.31 o 
   5   5   5     2511.93     2471.29    103.00 o 
   6   5   5       55.09       24.73     26.14 o 
   7   5   5      151.40      158.20     32.70 o 
   8   5   5      555.83      583.94     50.08 o 
   9   5   5      925.24      971.25     64.87 o 
  10   5   5     2548.75     2605.72    117.24 o 
  11   5   5     1033.54     1028.16     71.93 o 
  12   5   5       25.28       12.25     35.20 o 
  13   5   5      855.45      750.70     67.71 o 
 -12   6   5      129.15      147.18     54.74 o 
 -11   6   5       60.02       63.77     34.30 o 
 -10   6   5      714.46      705.82     60.69 o 
  -9   6   5     1919.32     1963.00     92.68 o 
  -8   6   5     2372.99     2313.65    101.51 o 
  -7   6   5      631.67      578.09     47.70 o 
  -6   6   5       90.53      109.73     35.64 o 
  -5   6   5      867.55      904.64     86.46 o 
  -4   6   5     4619.83     4659.31    161.89 o 
  -3   6   5     6606.81     6387.01    205.05 o 
  -2   6   5     2180.50     2064.61    129.56 o 
  -1   6   5        5.93        0.00     38.99 o 
   0   6   5      796.22      689.18     76.75 o 
   1   6   5     2364.84     2143.59    125.85 o 
   2   6   5     3306.06     2860.58    147.15 o 
   3   6   5     1293.39     1356.28     70.69 o 
   4   6   5       79.74       81.84     28.79 o 
   5   6   5      546.23      530.13     46.73 o 
   6   6   5     1692.46     1712.21     86.53 o 
   7   6   5     3013.23     3026.72    127.15 o 
   8   6   5     1654.70     1700.38    130.85 o 
   9   6   5      151.66      176.20     45.72 o 
  10   6   5        9.57        0.00     33.56 o 
  11   6   5      557.04      572.12     59.88 o 
  -9   7   5       92.00      161.35     52.48 o 
  -8   7   5      205.41      323.07     50.47 o 
  -7   7   5     1707.72     1847.77     86.71 o 
  -6   7   5     2854.81     3049.03    115.82 o 
  -5   7   5      847.96      993.36    102.30 o 
  -4   7   5       34.09        1.88     52.49 o 
  -3   7   5      154.97      233.35     67.56 o 
  -2   7   5     2447.97     2242.25    147.41 o 
  -1   7   5     3310.12     3253.88    176.82 o 
   0   7   5     1740.29     1784.64    126.50 o 
   1   7   5       49.26       86.34     48.82 o 
   2   7   5      569.50      604.91    138.26 o 
   3   7   5     1835.28     1721.92    118.61 o 
   4   7   5     2062.31     2024.04    221.61 o 
   5   7   5     1680.47     1563.10    140.13 o 
   6   7   5      482.51      540.44     89.05 o 
   7   7   5      217.84      222.94     43.42 o 
   8   7   5     1035.76      954.03     91.61 o 
  -3   8   5     3574.36     4066.14    215.40 o 
  -2   8   5      966.95      998.59    182.62 o 
  -1   8   5        4.43       60.58     60.95 o 
   0   8   5      244.85      300.65     77.42 o 
   1   8   5     1494.43     1483.31    126.04 o 
   2   8   5     1315.93     1340.11    120.92 o 
 -18   0   6     2425.17     2408.67    159.20 o 
 -17   0   6     8218.06     8162.50    396.90 o 
 -16   0   6     7049.77     6990.52    345.82 o 
 -15   0   6     1503.85     1516.61    113.40 o 
 -14   0   6       21.83       15.49     36.44 o 
 -13   0   6     3921.15     3794.17    204.84 o 
 -12   0   6    16992.64    17640.70    779.34 o 
 -11   0   6    24068.67    23357.58   1013.80 o 
  -9   0   6      558.63      485.96     51.76 o 
  -8   0   6    13525.46    14271.01    630.18 o 
  -7   0   6    22402.88    24928.34   1073.40 o 
  -6   0   6    58090.59    62303.40   2630.70 o 
  -5   0   6    50126.77    51782.06   1279.24 o 
  -4   0   6      679.76      640.63     43.40 o 
  -3   0   6    41299.68    44781.09   1109.26 o 
  -2   0   6    18871.74    18753.89    473.60 o 
  -1   0   6    32077.52    29628.03    742.58 o 
   0   0   6    81647.50    83136.95   1772.59 o 
   1   0   6     9807.92    10166.80    320.85 o 
   2   0   6      149.63      140.45     58.40 o 
   3   0   6    43207.10    44280.39   1315.80 o 
   4   0   6    78727.70    84287.42   2488.82 o 
   5   0   6    49605.75    53471.29   1584.64 o 
   6   0   6      168.62      239.77     22.33 o 
   7   0   6      753.11      885.36     45.62 o 
   8   0   6     5479.04     5377.81    178.48 o 
   9   0   6    34521.30    35032.79   1684.93 o 
  10   0   6    18232.94    18508.46    567.08 o 
  11   0   6     3715.14     3747.90    167.97 o 
  12   0   6      165.50      265.79     52.61 o 
  13   0   6     5262.39     5157.71    265.45 o 
  14   0   6    10746.75    10336.71    483.91 o 
  15   0   6     8626.02     8545.27    414.44 o 
  16   0   6     2649.61     2678.55    175.04 o 
 -17   1   6      404.41      434.99     36.53 o 
 -16   1   6      185.50      223.87     35.85 o 
 -15   1   6     5410.31     5561.44    200.58 o 
 -14   1   6    20965.84    19924.20    622.11 o 
 -13   1   6    11291.98    10633.68    364.72 o 
 -12   1   6      763.64      679.09     49.11 o 
 -11   1   6     1492.86     1334.25    112.63 o 
 -10   1   6    12513.57    12154.33    386.51 o 
  -9   1   6    28662.21    29936.03    910.04 o 
  -8   1   6    22013.83    22714.77    695.29 o 
  -7   1   6     3366.50     3114.13    113.38 o 
  -6   1   6     3267.95     3412.84    103.44 o 
  -5   1   6    27068.33    27568.89    596.04 o 
  -4   1   6    39668.15    41158.41    785.09 o 
  -3   1   6    55937.96    57682.63   1224.46 o 
  -2   1   6    13287.47    12953.07    272.79 o 
  -1   1   6     3345.02     3801.41     98.38 o 
   0   1   6    60270.44    63548.75   1108.66 o 
   1   1   6    69575.43    71858.13   1359.51 o 
   2   1   6    46599.82    46524.09    978.08 o 
   3   1   6    10161.75    10234.37    225.12 o 
   4   1   6      863.31     1064.44     33.59 o 
   5   1   6    10836.55    11080.05    242.20 o 
   6   1   6    46911.84    48285.36   1014.60 o 
   7   1   6    44385.50    46478.88    978.31 o 
   8   1   6    13124.26    13498.02    294.88 o 
   9   1   6       41.23       26.59     18.03 o 
  10   1   6     5144.22     5157.51    174.95 o 
  11   1   6    18902.77    19636.35    494.68 o 
  12   1   6    16394.41    16800.52    428.94 o 
  13   1   6     8182.40     8124.15    249.32 o 
  14   1   6      800.59      766.08     58.83 o 
  15   1   6     1727.31     1672.07    132.98 o 
  16   1   6     3691.50     3465.04    210.63 o 
 -17   2   6     5882.71     5788.61    273.54 o 
 -16   2   6     4945.44     4435.04    136.43 o 
 -15   2   6     1712.83     1563.78     83.01 o 
 -14   2   6        1.11       32.45     28.65 o 
 -13   2   6     2930.69     2906.96    121.21 o 
 -12   2   6    12647.86    12379.51    398.93 o 
 -11   2   6    18204.12    18386.86    574.28 o 
 -10   2   6    10789.24    10751.89    347.70 o 
  -9   2   6       25.22       34.33     18.68 o 
  -8   2   6    10855.41    11264.90    301.55 o 
  -7   2   6    18991.83    19270.31    497.42 o 
  -6   2   6    25040.97    24911.86    635.37 o 
  -5   2   6    34713.66    33416.80    720.59 o 
  -4   2   6      408.68      366.33     25.53 o 
  -3   2   6    11147.67    10679.36    197.57 o 
  -2   2   6    31414.03    31273.54    601.40 o 
  -1   2   6    58167.80    59264.28   1127.12 o 
   0   2   6    45850.09    47638.53    907.34 o 
   1   2   6     7453.55     7032.98    158.11 o 
   2   2   6     7258.68     7368.29    194.49 o 
   3   2   6    17903.30    17514.45    465.28 o 
   4   2   6    59735.94    62197.88   1508.26 o 
   5   2   6    33066.93    34301.01    842.49 o 
   6   2   6     1434.23     1215.95     50.48 o 
   7   2   6      920.74      943.22     73.10 o 
   8   2   6    11679.51    11897.29    492.73 o 
   9   2   6    28459.86    29369.91    728.06 o 
  10   2   6    19076.86    19520.23    493.97 o 
  11   2   6     3028.50     3177.81    105.13 o 
  12   2   6       35.96       68.07     25.50 o 
  13   2   6     4051.73     4546.63    171.96 o 
  14   2   6     8968.81     9308.06    385.41 o 
  15   2   6     7254.24     7654.58    269.63 o 
  16   2   6     2460.39     2592.22    124.28 o 
 -16   3   6      571.65      642.53     58.19 o 
 -15   3   6     4923.51     5019.35    189.63 o 
 -14   3   6    10170.18     9925.94    333.50 o 
 -13   3   6     8742.76     8638.15    294.01 o 
 -12   3   6     1339.14     1326.87    110.93 o 
 -11   3   6     1515.89     1516.15     84.51 o 
 -10   3   6    13045.53    13373.09    358.97 o 
  -9   3   6    23878.50    24184.76    623.78 o 
  -8   3   6    21243.00    21348.39    553.80 o 
  -7   3   6     6493.00     6024.91    335.23 o 
  -6   3   6       87.72       67.36     20.10 o 
  -5   3   6     9216.27     8911.51    215.46 o 
  -4   3   6    40986.26    40319.63    780.66 o 
  -3   3   6    33457.81    33104.82    826.56 o 
  -2   3   6    17995.48    17955.36    398.38 o 
  -1   3   6       35.83       51.36     17.82 o 
   0   3   6    10363.74    10093.15    186.68 o 
   1   3   6    36443.69    37423.02    712.80 o 
   2   3   6    31882.95    32496.47    686.89 o 
   3   3   6     9652.66     9637.97    249.82 o 
   4   3   6       98.39      103.15     18.84 o 
   5   3   6     6894.10     6355.81    174.33 o 
   6   3   6    13533.77    12319.90    487.45 o 
   7   3   6    20009.45    20192.01    509.87 o 
   8   3   6     6841.55     6982.05    196.22 o 
   9   3   6       88.64      111.51     37.12 o 
  10   3   6     4302.17     4159.09    155.71 o 
  11   3   6     8138.73     8164.07    341.57 o 
  12   3   6     6850.43     6720.20    241.70 o 
  13   3   6     2775.47     2815.69    124.35 o 
  14   3   6      251.35      215.23     43.63 o 
  15   3   6      819.30      920.90    101.82 o 
 -15   4   6     2974.36     2916.65    293.46 o 
 -14   4   6       24.14       90.64     36.46 o 
 -13   4   6     2540.05     2449.96    167.80 o 
 -12   4   6     4888.78     5016.55    159.59 o 
 -11   4   6     5962.48     5936.79    181.79 o 
 -10   4   6     6480.43     6230.27    188.39 o 
  -9   4   6      509.77      560.68     43.43 o 
  -8   4   6     2175.15     2132.32     85.56 o 
  -7   4   6    12161.64    11619.25    319.96 o 
  -6   4   6    17705.19    16742.64    440.00 o 
  -5   4   6    10916.17    10613.64    258.62 o 
  -4   4   6     1323.51     1215.26     54.35 o 
  -3   4   6     1921.96     1712.94     72.45 o 
  -2   4   6    10750.30     9972.88    387.28 o 
  -1   4   6    26056.48    25525.34    558.58 o 
   0   4   6    14702.98    14369.68    512.67 o 
   1   4   6     1090.66     1091.50     52.50 o 
   2   4   6     2397.62     2173.79     71.12 o 
   3   4   6    15318.66    15215.64    383.42 o 
   4   4   6    25917.99    26821.17    662.29 o 
   5   4   6    16860.05    16824.20    511.69 o 
   6   4   6     1917.32     1924.18     71.77 o 
   7   4   6     2286.79     2305.16     98.44 o 
   8   4   6     6040.66     5900.60    206.44 o 
   9   4   6    10247.46     9879.00    325.41 o 
  10   4   6     9077.90     8649.90    292.36 o 
  11   4   6     2737.46     2853.48    217.69 o 
  12   4   6       11.17        0.00     31.45 o 
  13   4   6     4103.15     4292.32    172.79 o 
  14   4   6     6869.48     7414.08    495.24 o 
 -14   5   6     2844.72     2476.79    121.41 o 
 -13   5   6     4070.39     4150.19    142.96 o 
 -12   5   6     1332.49     1325.55     72.08 o 
 -11   5   6      788.87      703.68     54.71 o 
 -10   5   6     5483.79     5394.56    173.41 o 
  -9   5   6     8001.43     8247.85    244.48 o 
  -8   5   6     6571.67     6275.91    194.98 o 
  -7   5   6     2117.43     1965.49    108.51 o 
  -6   5   6       99.05       72.04     26.73 o 
  -5   5   6     7352.74     7028.16    189.49 o 
  -4   5   6    21566.81    20434.15    665.81 o 
  -3   5   6    14022.27    13796.32    380.51 o 
  -2   5   6     1875.19     1863.96    104.39 o 
  -1   5   6        0.99        0.00     35.52 o 
   0   5   6     4251.22     4183.68    184.82 o 
   1   5   6    13715.88    13884.06    375.88 o 
   2   5   6    18583.46    18118.24    477.10 o 
   3   5   6     6065.58     5425.61    151.60 o 
   4   5   6      196.27      160.66     30.57 o 
   5   5   6     4913.25     4597.38    216.84 o 
   6   5   6     8434.89     7779.99    262.53 o 
   7   5   6     7414.84     7047.13    461.69 o 
   8   5   6     6180.09     5888.01    210.56 o 
   9   5   6      378.18      347.48     91.10 o 
  10   5   6     2023.08     1858.13    117.66 o 
  11   5   6     4093.41     3860.61    157.88 o 
  12   5   6     3656.42     3837.93    161.08 o 
  13   5   6     1132.82     1126.12     81.90 o 
 -12   6   6     1690.79     1913.95     92.13 o 
 -11   6   6     3176.75     3462.85    131.69 o 
 -10   6   6     3059.07     3272.96    126.72 o 
  -9   6   6      555.71      608.58     55.82 o 
  -8   6   6      910.21      932.06     66.01 o 
  -7   6   6     5556.33     5466.84    161.63 o 
  -6   6   6     6857.60     7028.06    198.26 o 
  -5   6   6     3445.83     3406.36    118.01 o 
  -4   6   6     1283.86     1096.22    117.71 o 
  -3   6   6       60.01       44.20     48.23 o 
  -2   6   6     4861.68     4626.86    212.01 o 
  -1   6   6     9887.55    10166.18    382.60 o 
   0   6   6     4355.37     4031.09    336.97 o 
   1   6   6       95.19      108.49     46.38 o 
   2   6   6      491.70      447.09    122.77 o 
   3   6   6     3554.14     3475.69    170.21 o 
   4   6   6     5825.38     5490.40    211.14 o 
   5   6   6     6135.93     5962.66    211.77 o 
   6   6   6     2119.76     1927.07     93.99 o 
   7   6   6      301.82      301.16     48.02 o 
   8   6   6     3012.54     3122.95    134.09 o 
   9   6   6     2894.77     2719.50    123.91 o 
  10   6   6     2541.74     2571.34    122.96 o 
  -9   7   6     2792.11     3156.63    132.87 o 
  -8   7   6     2209.61     2291.15    147.08 o 
  -7   7   6      759.04      756.49     94.46 o 
  -6   7   6        2.19       26.73     46.25 o 
  -5   7   6     1983.35     2364.17    132.08 o 
  -4   7   6     4386.33     4885.96    340.37 o 
  -3   7   6     3315.23     3134.16    216.33 o 
  -2   7   6      557.70      618.91     86.59 o 
  -1   7   6       90.86       72.22     63.51 o 
   0   7   6     1040.52     1041.81    150.86 o 
   1   7   6     3398.14     3401.25    178.94 o 
   2   7   6     3720.40     3555.18    180.70 o 
   3   7   6     1268.45      953.23     91.58 o 
   4   7   6        2.14       20.73     45.85 o 
   5   7   6     1277.41     1150.36    120.89 o 
   6   7   6     2218.12     1822.76    153.42 o 
   7   7   6     2371.40     2446.84    117.03 o 
  -1   8   6     2611.80     2634.37    171.90 o 
   0   8   6     1597.28     1648.84    294.83 o 
 -17   1   7       53.81       96.80     37.56 o 
 -16   1   7        3.02        5.57     30.03 o 
 -15   1   7       47.78       57.69     32.31 o 
 -14   1   7      162.82      188.42     36.78 o 
 -13   1   7       75.16       77.71     31.84 o 
 -12   1   7      660.32      553.04     47.21 o 
 -11   1   7       81.01       94.38     28.88 o 
 -10   1   7      334.08      293.03     35.95 o 
  -9   1   7      165.42      163.72     51.17 o 
  -8   1   7     1006.95     1030.57     48.12 o 
  -7   1   7      988.19     1064.23     49.19 o 
  -6   1   7     5066.52     5144.57    125.33 o 
  -5   1   7      934.25      978.85     31.65 o 
  -4   1   7      596.35      639.40     25.92 o 
  -3   1   7     3322.20     3216.73     88.28 o 
  -2   1   7      931.45      943.21     29.40 o 
  -1   1   7     2622.01     2846.15     57.50 o 
   0   1   7     5194.96     5242.15    102.63 o 
   1   1   7     1288.70     1243.24     34.81 o 
   2   1   7      168.49      179.68     14.94 o 
   3   1   7     1914.19     1811.11     62.66 o 
   4   1   7     1434.17     1498.62     45.00 o 
   5   1   7      109.93      111.59     12.78 o 
   6   1   7      238.48      211.97     22.32 o 
   7   1   7     1050.33      943.91     57.01 o 
   8   1   7       81.70       59.67     19.14 o 
   9   1   7      421.73      381.05     32.19 o 
  10   1   7      512.10      515.39     35.30 o 
  11   1   7       29.80       49.97     23.71 o 
  12   1   7       97.01       76.36     25.67 o 
  13   1   7       12.02       18.31     32.29 o 
  14   1   7        4.96       42.50     35.58 o 
  15   1   7       20.10        0.00     48.87 o 
  16   1   7       82.15      109.31     61.30 o 
 -17   2   7       73.86       96.97     28.60 o 
 -16   2   7       34.43       55.12     33.41 o 
 -15   2   7      762.71      787.61     62.01 o 
 -14   2   7      929.72      829.60     75.26 o 
 -13   2   7       11.30        6.65     27.04 o 
 -12   2   7       93.43      150.76     34.16 o 
 -11   2   7      233.26      249.06     40.35 o 
 -10   2   7       44.78       58.34     22.64 o 
  -9   2   7     2122.67     2139.71     79.68 o 
  -8   2   7     1596.57     1516.39     63.45 o 
  -7   2   7       65.64       75.59     21.08 o 
  -6   2   7     2832.84     2834.19     77.56 o 
  -5   2   7      267.71      272.64     19.26 o 
  -4   2   7      614.04      608.91     24.95 o 
  -3   2   7     3469.81     3457.42     90.17 o 
  -2   2   7     1332.99     1279.09     41.98 o 
  -1   2   7      947.00      955.68     31.71 o 
   0   2   7     1704.38     1757.64     46.51 o 
   1   2   7      407.62      422.36     27.53 o 
   2   2   7     2507.69     2549.02     80.93 o 
   3   2   7      167.41      166.31     21.42 o 
   4   2   7       24.72       11.68     15.81 o 
   5   2   7     1014.09      951.31     44.51 o 
   6   2   7     2632.03     2601.28     86.57 o 
   7   2   7     1233.28     1428.74     74.42 o 
   8   2   7      225.72      226.61     32.07 o 
   9   2   7        4.50       13.94     20.83 o 
  10   2   7       58.37       85.00     25.48 o 
  11   2   7     1050.56     1078.44     83.26 o 
  12   2   7     1197.72     1258.99     62.61 o 
  13   2   7      677.30      684.59     75.09 o 
  14   2   7        3.63       23.18     33.43 o 
  15   2   7       56.67        0.00     55.68 o 
 -16   3   7      235.48      227.39     44.32 o 
 -15   3   7        6.39        0.00     30.46 o 
 -14   3   7        4.20        0.00     30.67 o 
 -13   3   7      343.72      320.97     45.29 o 
 -12   3   7     4268.87     4028.90    158.35 o 
 -11   3   7     2197.05     2151.59     85.28 o 
 -10   3   7       86.76      125.57     27.89 o 
  -9   3   7      642.80      651.96     80.11 o 
  -8   3   7      324.26      327.36     33.53 o 
  -7   3   7      711.60      675.46     43.16 o 
  -6   3   7     4156.03     3872.38    124.46 o 
  -5   3   7     5733.05     5315.71    139.35 o 
  -4   3   7      157.76      164.79     18.08 o 
  -3   3   7     4712.83     4582.51    186.06 o 
  -2   3   7     2771.68     2711.38     67.61 o 
  -1   3   7     7613.52     7899.92    165.86 o 
   0   3   7     2714.45     2707.60     66.37 o 
   1   3   7      335.05      341.35     18.67 o 
   2   3   7      321.93      324.47     25.85 o 
   3   3   7     2210.35     2265.60     75.68 o 
   4   3   7     1291.90     1264.43     52.99 o 
   5   3   7     1278.65     1214.49     53.39 o 
   6   3   7      358.77      358.08     31.58 o 
   7   3   7      181.81      151.73     25.76 o 
   8   3   7     2096.77     2108.79    113.69 o 
   9   3   7     4188.73     4354.57    215.64 o 
  10   3   7      296.20      324.95     40.33 o 
  11   3   7       32.19       94.74     33.89 o 
  12   3   7        1.05       49.92     31.42 o 
  13   3   7       95.35      137.79     41.47 o 
  14   3   7      108.53      134.79     41.84 o 
  15   3   7      482.29      586.38     62.65 o 
 -15   4   7     1397.36     1355.34     86.32 o 
 -14   4   7     1137.06     1281.67    202.28 o 
 -13   4   7      132.24      156.87     41.59 o 
 -12   4   7        3.08        0.00     39.10 o 
 -11   4   7       27.65       66.63     28.14 o 
 -10   4   7     1979.34     1862.60     82.19 o 
  -9   4   7     2920.53     2627.00     99.71 o 
  -8   4   7     2094.53     2100.60     86.29 o 
  -7   4   7       90.88      121.66     30.60 o 
  -6   4   7     4269.42     3930.86    115.70 o 
  -5   4   7     1327.66     1301.50     82.03 o 
  -4   4   7      625.78      594.12     47.53 o 
  -3   4   7     6082.20     5946.55    180.58 o 
  -2   4   7     4068.49     4180.25    112.32 o 
  -1   4   7     1194.54     1152.60     45.23 o 
   0   4   7     2554.76     2436.78     72.94 o 
   1   4   7     2811.07     2781.98     80.62 o 
   2   4   7     3981.92     3896.59    114.86 o 
   3   4   7     1440.78     1418.10     68.21 o 
   4   4   7       24.37       32.64     34.62 o 
   5   4   7     1197.31     1196.40     54.41 o 
   6   4   7     7059.06     6985.17    283.49 o 
   7   4   7     4857.74     4537.60    165.82 o 
   8   4   7      382.59      397.83     42.01 o 
   9   4   7        6.35       20.06     30.65 o 
  10   4   7       23.72        7.46     31.09 o 
  11   4   7      713.03      710.32     58.92 o 
  12   4   7     2098.16     2326.21    112.43 o 
  13   4   7      807.28      847.58     90.84 o 
  14   4   7       83.93       75.80     45.08 o 
 -14   5   7        7.99       27.28     48.70 o 
 -13   5   7      710.92      713.62     57.54 o 
 -12   5   7     2560.77     2715.44    109.57 o 
 -11   5   7     1772.07     1940.93    203.20 o 
 -10   5   7      300.17      298.05     41.49 o 
  -9   5   7       20.75       38.22     30.51 o 
  -8   5   7      471.00      497.24     48.48 o 
  -7   5   7     1670.76     1686.28     72.54 o 
  -6   5   7     3602.58     3682.64    116.86 o 
  -5   5   7     1653.26     1700.24     90.17 o 
  -4   5   7      471.16      479.56     52.43 o 
  -3   5   7      748.29      753.47     53.00 o 
  -2   5   7     1642.96     1721.93    209.26 o 
  -1   5   7     2061.38     2043.78    222.55 o 
   0   5   7     2109.02     1976.27    151.54 o 
   1   5   7      187.23      211.09     30.16 o 
   2   5   7      814.31      765.25     64.64 o 
   3   5   7     3493.42     3420.86    135.99 o 
   4   5   7     4996.37     5006.55    179.44 o 
   5   5   7     1017.60      989.64     61.90 o 
   6   5   7       63.41       67.95     30.72 o 
   7   5   7      419.03      347.17     48.36 o 
   8   5   7     1668.85     1647.28     87.22 o 
   9   5   7     2825.00     3032.72    130.20 o 
  10   5   7     1046.27      912.85     67.55 o 
  11   5   7      128.49      171.66     42.40 o 
  12   5   7      128.95      156.03     46.04 o 
 -11   6   7      583.52      660.22     61.02 o 
 -10   6   7     2169.95     2367.25    142.32 o 
  -9   6   7     2660.10     2655.30    113.65 o 
  -8   6   7     1948.59     1888.82     94.60 o 
  -7   6   7      187.19      295.04     41.77 o 
  -6   6   7      824.41      893.75     60.40 o 
  -5   6   7     1442.38     1684.71    103.30 o 
  -4   6   7     1144.10      967.83    147.97 o 
  -3   6   7     3120.18     3154.22    387.28 o 
  -2   6   7     1438.43     1564.07    227.82 o 
  -1   6   7       80.57        2.31     41.26 o 
   0   6   7     1278.03     1122.14    154.27 o 
   1   6   7     4127.05     4212.61    202.96 o 
   2   6   7     4075.47     4016.05    202.45 o 
   3   6   7     1791.00     1613.77    128.98 o 
   4   6   7       11.20       54.35     32.16 o 
   5   6   7      410.81      328.49     44.36 o 
   6   6   7     1552.00     1619.31     87.01 o 
   7   6   7     3258.07     3167.34    135.13 o 
   8   6   7      611.27      586.17     55.32 o 
   9   6   7       23.77       28.20     36.41 o 
  10   6   7      213.34      191.71     45.72 o 
  -8   7   7     1191.26     1312.98    115.96 o 
  -7   7   7     2221.12     2390.77    128.41 o 
  -6   7   7     2715.76     3547.79    194.25 o 
  -5   7   7      550.09      841.46    127.10 o 
  -4   7   7        4.49       34.05     85.99 o 
  -3   7   7      589.59      726.81     94.13 o 
  -2   7   7     2363.86     2440.03    155.38 o 
  -1   7   7     3018.86     3291.57    181.67 o 
   0   7   7     1072.60     1141.45    105.96 o 
   1   7   7        8.62       50.68     50.56 o 
   2   7   7      569.80      636.04     97.65 o 
   3   7   7     2267.21     2256.31    143.10 o 
   4   7   7     4141.69     4123.50    202.07 o 
   5   7   7     2592.77     2450.21    183.21 o 
   6   7   7      173.16      229.19     70.15 o 
   7   7   7      279.78      306.84     55.25 o 
 -17   0   8     6549.02     6186.49    322.50 o 
 -16   0   8     3774.24     3899.06    223.23 o 
 -15   0   8     1718.50     1871.12    135.88 o 
 -14   0   8       30.85       90.58     45.63 o 
 -13   0   8     7995.81     7952.56    386.18 o 
 -12   0   8    26180.20    25675.50   1121.92 o 
 -11   0   8    15829.39    15638.64    700.67 o 
 -10   0   8     4322.63     4378.38    228.16 o 
  -9   0   8        8.40       40.87     37.29 o 
  -8   0   8     9268.21     9558.73    443.90 o 
  -7   0   8    41738.09    44459.91   1897.51 o 
  -6   0   8    48106.89    51046.03   1268.33 o 
  -5   0   8    20352.99    21161.92    537.09 o 
  -4   0   8     1549.29     1688.21     91.37 o 
  -3   0   8    12825.82    13378.25    347.15 o 
  -2   0   8     7068.42     6222.81    172.90 o 
  -1   0   8    59080.69    60268.22   1493.85 o 
   0   0   8    65197.77    70100.15   1498.39 o 
   1   0   8    13067.35    13549.20    304.94 o 
   2   0   8    18052.14    18638.67    574.23 o 
   3   0   8    34372.92    34724.67   1043.20 o 
   4   0   8    28029.22    28373.10    855.54 o 
   5   0   8    10504.47    10988.86    344.85 o 
   6   0   8     1249.66     1051.76     82.50 o 
   7   0   8      868.50      818.28    120.47 o 
   8   0   8    21136.84    21660.34    660.94 o 
   9   0   8    22622.47    23117.33   1004.09 o 
  10   0   8    10150.43     9867.44    460.08 o 
  11   0   8      640.75      597.14     74.75 o 
  12   0   8      878.14      882.01     90.24 o 
  13   0   8     4988.21     5030.01    271.58 o 
  14   0   8     8300.15     8553.11    420.91 o 
  15   0   8     5912.74     5719.44    309.21 o 
  16   0   8      380.73      426.36     82.75 o 
 -17   1   8      212.97      284.54     47.15 o 
 -16   1   8     3080.79     3180.03    137.61 o 
 -15   1   8     9122.79     9179.86    312.80 o 
 -14   1   8    11851.88    11842.55    389.79 o 
 -13   1   8     6630.76     6011.55    215.98 o 
 -12   1   8      609.88      605.88     50.56 o 
 -11   1   8     1916.51     1701.72    113.66 o 
 -10   1   8    20310.29    20361.83    635.57 o 
  -9   1   8    35201.90    36906.80   1121.76 o 
  -8   1   8    16762.12    16845.73    729.30 o 
  -7   1   8     1088.19     1047.30     50.70 o 
  -6   1   8     7432.96     7739.30    182.01 o 
  -5   1   8    18393.62    18788.25    368.18 o 
  -4   1   8    52030.34    53797.94   1145.76 o 
  -3   1   8    61649.62    62850.94   1193.29 o 
  -2   1   8     3519.86     3382.93     67.46 o 
  -1   1   8    11551.18    12079.66    207.22 o 
   0   1   8    24381.95    24192.75    432.50 o 
   1   1   8    42534.96    44156.54    844.37 o 
   2   1   8    34293.41    36360.75    772.08 o 
   3   1   8     9462.44     9824.25    196.01 o 
   4   1   8      319.13      360.71     20.85 o 
   5   1   8    29822.80    30571.84    754.94 o 
   6   1   8    41991.15    42114.03   1030.66 o 
   7   1   8    23645.41    24237.29    603.89 o 
   8   1   8     5496.04     5335.48    156.00 o 
   9   1   8       42.92       41.04     20.58 o 
  10   1   8     7976.05     7747.52    213.01 o 
  11   1   8    19037.77    19403.73    494.29 o 
  12   1   8     9700.13    10476.89    349.86 o 
  13   1   8     2422.08     2262.94    111.70 o 
  14   1   8        4.05        0.00     34.43 o 
  15   1   8     2027.15     2039.60    111.31 o 
 -17   2   8     4428.87     4156.30    170.21 o 
 -16   2   8     3291.12     3432.25    147.55 o 
 -15   2   8     1513.67     1419.66    110.76 o 
 -14   2   8       13.99       48.90     38.40 o 
 -13   2   8     7191.57     7446.38    441.43 o 
 -12   2   8    18667.28    19108.94    774.65 o 
 -11   2   8    11069.28    11258.75    370.73 o 
 -10   2   8     1839.65     1879.86     76.93 o 
  -9   2   8      290.36      268.21     32.03 o 
  -8   2   8     9333.62     9094.10    533.48 o 
  -7   2   8    25402.68    25825.02    662.75 o 
  -6   2   8    36637.46    35713.52    772.16 o 
  -5   2   8    15114.09    14545.36    392.05 o 
  -4   2   8      532.39      586.00     24.65 o 
  -3   2   8    19062.43    19263.59    347.87 o 
  -2   2   8    24464.99    23720.16    424.36 o 
  -1   2   8    30161.43    30244.05    586.50 o 
   0   2   8    31985.94    32822.32    633.80 o 
   1   2   8      408.01      402.25     46.37 o 
   2   2   8     8716.43     8768.34    233.91 o 
   3   2   8    34799.28    35352.73    869.91 o 
   4   2   8    35385.68    36317.33    893.91 o 
   5   2   8    19527.17    20297.43    511.97 o 
   6   2   8     3665.33     3393.06    107.59 o 
   7   2   8     3205.71     3042.79    100.55 o 
   8   2   8    15305.00    14382.92    609.32 o 
   9   2   8    21076.53    21165.09    537.38 o 
  10   2   8     8746.04     9034.35    248.71 o 
  11   2   8      868.74      856.92     51.18 o 
  12   2   8      528.05      498.86     41.94 o 
  13   2   8     4371.44     4138.42    162.80 o 
  14   2   8     7966.66     8352.01    414.10 o 
  15   2   8     5967.26     5819.22    314.66 o 
 -16   3   8     1545.28     1567.88     93.41 o 
 -15   3   8     4715.18     4681.31    185.22 o 
 -14   3   8     7074.65     7214.69    531.76 o 
 -13   3   8     6329.62     6673.11    356.12 o 
 -12   3   8     1120.25     1108.85     62.31 o 
 -11   3   8     2652.10     2719.57    102.83 o 
 -10   3   8    15147.21    15428.63    415.23 o 
  -9   3   8    18302.72    18262.37    483.41 o 
  -8   3   8    13466.24    13464.22    365.29 o 
  -7   3   8      937.82      859.65     96.90 o 
  -6   3   8     3261.42     3303.56    112.61 o 
  -5   3   8    17802.88    17479.30    430.17 o 
  -4   3   8    30137.36    29298.30    576.15 o 
  -3   3   8    25600.89    25670.98    461.27 o 
  -2   3   8     1680.95     1675.68     49.92 o 
  -1   3   8     2858.54     2831.68     84.98 o 
   0   3   8    16864.64    17251.72    343.51 o 
   1   3   8    28359.18    28955.57    634.08 o 
   2   3   8    20505.45    20808.75    522.18 o 
   3   3   8     6266.31     5716.47    161.47 o 
   4   3   8     1094.75     1014.86     48.98 o 
   5   3   8     9137.04     8797.44    237.35 o 
   6   3   8    22505.30    22724.55    612.81 o 
   7   3   8    13646.04    13926.32    446.26 o 
   8   3   8     3557.04     3377.01    111.73 o 
   9   3   8      215.80      220.48     32.28 o 
  10   3   8     6010.08     5714.81    204.35 o 
  11   3   8     9768.96     9598.44    321.41 o 
  12   3   8     6800.72     6890.99    245.53 o 
  13   3   8     1730.18     1821.44     99.54 o 
  14   3   8       24.33       30.14     39.85 o 
 -15   4   8      869.93      787.70     70.99 o 
 -14   4   8       75.45       34.00     38.56 o 
 -13   4   8     3650.95     3773.09    245.34 o 
 -12   4   8     5870.67     6028.92    190.56 o 
 -11   4   8     5712.52     5959.42    188.02 o 
 -10   4   8     3024.52     3099.40    114.51 o 
  -9   4   8       26.26       33.37     27.35 o 
  -8   4   8     5041.45     4787.38    155.90 o 
  -7   4   8    13652.29    13631.77    375.01 o 
  -6   4   8    11177.76    10861.49    298.90 o 
  -5   4   8     4668.74     4438.42    243.06 o 
  -4   4   8      194.02      206.84     27.77 o 
  -3   4   8     7091.89     6905.95    205.34 o 
  -2   4   8    16789.79    16631.89    445.68 o 
  -1   4   8    14067.85    13741.07    317.52 o 
   0   4   8     6607.77     6507.40    179.48 o 
   1   4   8      197.40      325.03    128.68 o 
   2   4   8     5962.87     6038.36    186.90 o 
   3   4   8    16592.96    15892.02    840.60 o 
   4   4   8    17287.47    17199.12    438.78 o 
   5   4   8     9191.93     9173.96    248.04 o 
   6   4   8      356.50      363.66     35.00 o 
   7   4   8     2292.59     2174.67    114.25 o 
   8   4   8     7306.93     7228.84    249.13 o 
   9   4   8    11531.93    10466.72    346.64 o 
  10   4   8     7448.25     7468.61    261.00 o 
  11   4   8      565.90      475.12     52.12 o 
  12   4   8     1107.79     1077.79     75.16 o 
  13   4   8     3533.39     3684.23    158.56 o 
 -13   5   8     2894.38     2956.84    120.17 o 
 -12   5   8      521.29      600.28     72.54 o 
 -11   5   8     2950.06     3146.32    122.82 o 
 -10   5   8     7307.13     7211.01    224.15 o 
  -9   5   8     7339.23     7195.52    267.13 o 
  -8   5   8     7145.34     7117.15    221.55 o 
  -7   5   8     1172.97     1159.61     62.33 o 
  -6   5   8     1500.19     1369.66     65.90 o 
  -5   5   8     9766.60     9769.69    254.81 o 
  -4   5   8    13429.42    13564.52    393.45 o 
  -3   5   8     5072.18     5225.54    226.23 o 
  -2   5   8     1722.94     1658.67    206.63 o 
  -1   5   8      490.05      561.60     69.71 o 
   0   5   8     8663.88     8421.03    666.36 o 
   1   5   8    17643.46    17791.07    630.86 o 
   2   5   8    13629.53    13539.10    314.94 o 
   3   5   8     1165.55     1154.01     84.38 o 
   4   5   8      556.70      526.56     46.92 o 
   5   5   8     3031.84     2857.97    120.16 o 
   6   5   8     5578.12     5317.72    193.56 o 
   7   5   8     6863.15     6760.95    237.57 o 
   8   5   8     2078.97     1994.75     99.10 o 
   9   5   8      311.99      239.08     43.16 o 
  10   5   8     3127.44     2750.16    190.87 o 
  11   5   8     4165.42     4119.02    169.85 o 
  12   5   8     3359.72     3205.35    171.72 o 
 -11   6   8     1924.51     1983.80    100.57 o 
 -10   6   8     1628.65     1902.41    105.10 o 
  -9   6   8       86.76      126.87     42.04 o 
  -8   6   8     1119.53     1225.95     78.11 o 
  -7   6   8     3814.29     4010.18    132.63 o 
  -6   6   8     4156.63     4106.66    316.50 o 
  -5   6   8     2243.66     2248.95    125.86 o 
  -4   6   8      309.81      307.04     60.12 o 
  -3   6   8     2217.71     2353.51    144.71 o 
  -2   6   8     7779.19     7465.15    306.05 o 
  -1   6   8     5268.74     5422.39    239.84 o 
   0   6   8     1316.26     1440.42    186.11 o 
   1   6   8      166.97      161.09     93.82 o 
   2   6   8      746.64      767.51     80.52 o 
   3   6   8     3515.79     3402.07    331.86 o 
   4   6   8     5079.22     5167.23    432.41 o 
   5   6   8     2608.96     2645.60    246.64 o 
   6   6   8        7.52        0.00     30.85 o 
   7   6   8     1759.71     1653.40    123.96 o 
   8   6   8     2911.60     2689.91    128.56 o 
   9   6   8     3159.88     2912.25    133.73 o 
  -7   7   8      467.10      538.42     76.94 o 
  -6   7   8      183.83      227.82     64.27 o 
  -5   7   8     2623.86     2845.46    335.43 o 
  -4   7   8     3502.28     4044.76    325.07 o 
  -3   7   8     1789.80     1865.61    139.09 o 
  -2   7   8      515.39      476.35     82.93 o 
  -1   7   8      143.04      193.54     66.54 o 
   0   7   8     2845.32     2831.34    204.33 o 
   1   7   8     4630.48     4783.83    452.84 o 
   2   7   8     2855.83     2689.41    157.03 o 
   3   7   8       84.92       37.71     50.63 o 
   4   7   8      857.20      804.20    171.12 o 
   5   7   8     1593.72     1824.45    128.45 o 
   6   7   8     2367.63     2421.95    185.77 o 
 -17   1   9        7.25        0.00     37.07 o 
 -16   1   9       12.90       27.70     36.11 o 
 -15   1   9        7.22       38.62     33.62 o 
 -14   1   9       89.59       94.91     36.36 o 
 -13   1   9      129.00      113.38     34.18 o 
 -12   1   9      556.11      485.02     50.50 o 
 -11   1   9      145.37      120.17     38.48 o 
 -10   1   9       13.53       10.46     24.28 o 
  -9   1   9       19.61       22.28     21.38 o 
  -8   1   9       94.74      105.19     25.07 o 
  -7   1   9     3239.85     3196.29    106.52 o 
  -6   1   9      607.71      590.87     27.18 o 
  -5   1   9       20.36       22.05     12.76 o 
  -4   1   9      324.79      318.06     22.11 o 
  -3   1   9       33.21       62.18     14.59 o 
  -2   1   9       70.56      103.68     17.50 o 
  -1   1   9     3506.91     3622.05     73.12 o 
   0   1   9     1067.38     1060.53     32.99 o 
   1   1   9       79.59       88.28     12.32 o 
   2   1   9      238.57      217.22     21.77 o 
   3   1   9      365.97      417.96     29.37 o 
   4   1   9        9.63        2.64     17.12 o 
   5   1   9      586.55      552.21     35.97 o 
   6   1   9     1656.22     1693.84     67.07 o 
   7   1   9       14.88       23.52     18.71 o 
   8   1   9      262.24      297.55     31.00 o 
   9   1   9      285.37      299.36     31.50 o 
  10   1   9        7.57       17.68     47.08 o 
  11   1   9       23.53       26.48     45.89 o 
  12   1   9        9.10        5.25     36.69 o 
  13   1   9       35.22       90.11     42.54 o 
  14   1   9        5.49       28.92     38.45 o 
  15   1   9       34.66      112.80     47.43 o 
 -16   2   9      109.31      132.69     48.36 o 
 -15   2   9      325.28      362.39     67.68 o 
 -14   2   9      235.67      191.35     42.01 o 
 -13   2   9      213.83      226.08     42.82 o 
 -12   2   9      251.68      258.63     41.11 o 
 -11   2   9      328.35      265.86     42.21 o 
 -10   2   9      819.50      728.75     48.87 o 
  -9   2   9     1693.45     1632.58     74.16 o 
  -8   2   9       17.45        3.11     22.71 o 
  -7   2   9      528.21      444.48     28.04 o 
  -6   2   9       11.03       19.92     14.82 o 
  -5   2   9      302.00      268.34     20.64 o 
  -4   2   9      460.81      451.28     23.85 o 
  -3   2   9      398.97      410.25     33.71 o 
  -2   2   9      115.16      148.29     16.28 o 
  -1   2   9      916.29      862.28     36.96 o 
   0   2   9       35.48       55.09     15.78 o 
   1   2   9       39.25       70.49     18.44 o 
   2   2   9      195.23      182.93     25.18 o 
   3   2   9        5.29       12.51     18.71 o 
   4   2   9     1135.65     1132.48     52.23 o 
   5   2   9     2897.72     2856.03    100.55 o 
   6   2   9     1040.39     1033.35     57.18 o 
   7   2   9      250.23      304.30     32.18 o 
   8   2   9      603.57      635.09     64.82 o 
   9   2   9      271.18      292.31     34.10 o 
  10   2   9      917.12      844.49     57.98 o 
  11   2   9      899.45      890.84     53.62 o 
  12   2   9      431.57      495.68     44.51 o 
  13   2   9        4.22       54.32     55.68 o 
  14   2   9       60.98       63.34     62.15 o 
 -16   3   9      237.16      295.16     51.84 o 
 -15   3   9      362.56      286.56     50.38 o 
 -14   3   9       93.10       88.07     42.31 o 
 -13   3   9      728.84      745.86     65.70 o 
 -12   3   9     2309.70     2314.23     96.38 o 
 -11   3   9      546.50      506.02     60.53 o 
 -10   3   9      357.48      358.79     40.32 o 
  -9   3   9      125.21      152.16     32.09 o 
  -8   3   9      123.38      110.09     28.61 o 
  -7   3   9     6044.07     5341.66    248.44 o 
  -6   3   9     6998.38     7112.99    301.98 o 
  -5   3   9     1225.98     1128.00     51.21 o 
  -4   3   9     1378.56     1337.13     52.41 o 
  -3   3   9      663.60      622.90     32.52 o 
  -2   3   9      285.18      272.23     21.06 o 
  -1   3   9     2338.86     2231.03     61.38 o 
   0   3   9      954.81      948.40     44.04 o 
   1   3   9       97.70       81.05     20.04 o 
   2   3   9      321.80      304.36     56.69 o 
   3   3   9     1023.15      966.26     48.97 o 
   4   3   9     1212.96     1110.93     76.84 o 
   5   3   9     2410.19     2222.25     82.20 o 
   6   3   9     1912.29     1770.35     72.38 o 
   7   3   9      617.94      548.95     41.35 o 
   8   3   9     2465.75     2427.46    115.65 o 
   9   3   9      188.84      236.90     34.04 o 
  10   3   9       21.29       43.51     32.56 o 
  11   3   9       35.06       29.50     33.83 o 
  12   3   9        7.95       13.85     35.67 o 
  13   3   9      469.27      484.97     55.56 o 
  14   3   9      588.36      620.31     66.24 o 
 -14   4   9      705.90      831.41     73.23 o 
 -13   4   9       67.70       59.00     34.57 o 
 -12   4   9        2.63       38.90     32.70 o 
 -11   4   9      259.64      307.60     43.23 o 
 -10   4   9     2904.46     2779.22    118.18 o 
  -9   4   9     4659.66     4398.09    149.11 o 
  -8   4   9      644.85      639.92     69.38 o 
  -7   4   9      121.94      183.71     37.36 o 
  -6   4   9      181.59      223.97     31.07 o 
  -5   4   9     1579.07     1640.83     66.77 o 
  -4   4   9     3895.33     3646.90    112.02 o 
  -3   4   9     4669.37     4650.81    294.57 o 
  -2   4   9      163.90      186.23     33.41 o 
  -1   4   9     1280.30     1288.45     53.91 o 
   0   4   9     1754.46     1672.76     61.03 o 
   1   4   9     2023.17     1912.72     67.20 o 
   2   4   9     3565.56     3557.86    102.80 o 
   3   4   9     2162.69     2196.62     81.20 o 
   4   4   9       39.86       72.42     24.15 o 
   5   4   9     1340.96     1348.27     62.60 o 
   6   4   9      968.21      965.61     53.09 o 
   7   4   9      680.49      633.15     45.73 o 
   8   4   9     1168.51     1118.08     85.39 o 
   9   4   9      177.32      216.77     42.63 o 
  10   4   9      368.58      333.66     46.60 o 
  11   4   9     1356.00     1352.78     81.74 o 
  12   4   9      842.34      789.74     67.84 o 
  13   4   9      238.45      279.94     52.14 o 
 -13   5   9      530.66      689.39     61.36 o 
 -12   5   9     1714.73     1667.18    137.23 o 
 -11   5   9     1238.89     1511.09     84.08 o 
 -10   5   9      135.97      176.66     40.71 o 
  -9   5   9       55.33       52.11     33.01 o 
  -8   5   9      620.93      644.30     55.12 o 
  -7   5   9     3394.74     3423.16    129.11 o 
  -6   5   9     4034.95     3909.11    124.19 o 
  -5   5   9      303.16      373.03     57.42 o 
  -4   5   9      575.42      624.77     65.08 o 
  -3   5   9     1147.80     1149.14     95.08 o 
  -2   5   9     1669.79     1574.70    110.86 o 
  -1   5   9     3090.37     2963.02    153.38 o 
   0   5   9     1204.21     1264.46     95.38 o 
   1   5   9       53.95       52.10     29.51 o 
   2   5   9     1267.73     1264.32     68.84 o 
   3   5   9     2785.38     2798.92     88.57 o 
   4   5   9      913.67      885.89     49.87 o 
   5   5   9     1080.47     1077.56     73.81 o 
   6   5   9      223.12      225.14     39.98 o 
   7   5   9      559.80      608.83     57.89 o 
   8   5   9     2387.37     2307.41    110.25 o 
   9   5   9     1555.05     1479.17     87.03 o 
  10   5   9      493.83      470.03     69.39 o 
  11   5   9       89.54      113.34     43.69 o 
 -10   6   9     1326.62     1267.83     82.30 o 
  -9   6   9     2333.60     2479.85    113.71 o 
  -8   6   9     1170.56     1311.72    117.23 o 
  -7   6   9       23.54       53.27     45.01 o 
  -6   6   9      608.33      737.67     76.66 o 
  -5   6   9     1977.47     2240.67    121.14 o 
  -4   6   9     2627.62     2978.74    140.22 o 
  -3   6   9     1898.81     2064.67    137.11 o 
  -2   6   9      309.92      375.54    105.14 o 
  -1   6   9      283.70      351.23     70.47 o 
   0   6   9     2424.22     2324.94    322.24 o 
   1   6   9     2422.76     2273.54    135.35 o 
   2   6   9     1231.37     1220.73    104.72 o 
   3   6   9      304.91      416.15     90.93 o 
   4   6   9       21.18        0.00     42.55 o 
   5   6   9      542.51      538.74     53.65 o 
   6   6   9     1208.20     1216.53     78.01 o 
   7   6   9     1231.81     1193.27     78.64 o 
   8   6   9      709.63      689.19     64.11 o 
   9   6   9       44.81       33.66     37.14 o 
  -7   7   9     1415.20     1607.09    109.74 o 
  -6   7   9     1650.07     1928.95    121.86 o 
  -5   7   9      331.33      498.20    108.80 o 
  -4   7   9      289.01      288.13     68.67 o 
  -3   7   9     1756.65     1919.80    275.76 o 
  -2   7   9     3236.18     3600.90    194.93 o 
  -1   7   9     1914.95     1981.70    140.89 o 
   0   7   9      572.36      633.31    108.63 o 
   1   7   9        5.91        0.00     81.82 o 
   2   7   9      772.31      900.94    198.54 o 
   3   7   9     1863.38     1864.47    130.47 o 
   4   7   9     2026.03     2069.04    137.01 o 
   5   7   9      598.41      708.10     90.15 o 
 -17   0  10     2941.02     2767.77    189.00 o 
 -16   0  10     3686.34     3735.77    227.14 o 
 -15   0  10      738.17      784.44     95.35 o 
 -14   0  10      777.00      826.50     94.50 o 
 -13   0  10     7513.09     7775.30    387.88 o 
 -12   0  10    17809.67    17866.82    806.75 o 
 -11   0  10     9738.80     9630.08    461.27 o 
 -10   0  10       99.43       86.16     48.53 o 
  -9   0  10     1258.41     1272.10    108.12 o 
  -8   0  10     9267.67     8985.60    429.43 o 
  -7   0  10    34948.40    35744.12   1078.49 o 
  -6   0  10    27761.40    27753.95    704.39 o 
  -5   0  10     4015.32     4230.23    128.33 o 
  -4   0  10      518.09      532.42     36.33 o 
  -3   0  10    10552.58    10807.37    302.72 o 
  -2   0  10    39964.21    40241.78   1008.55 o 
  -1   0  10    23252.77    23534.22    599.81 o 
   0   0  10     8535.54     8481.13    199.79 o 
   1   0  10     4985.39     5546.36    237.63 o 
   2   0  10    20836.96    21425.51    947.39 o 
   3   0  10    20434.52    20712.98    641.29 o 
   4   0  10    18412.78    17785.06    553.33 o 
   5   0  10    10011.43    10067.65    325.41 o 
   6   0  10     2604.39     2690.30    166.53 o 
   7   0  10     7168.54     7292.75    361.32 o 
   8   0  10    14818.91    15616.16    705.95 o 
   9   0  10    11090.32    10926.19    515.58 o 
  10   0  10     4705.44     4574.70    255.58 o 
  11   0  10       52.33        0.68     50.40 o 
  12   0  10     4000.53     3996.80    238.21 o 
  13   0  10     8157.28     7974.35    406.78 o 
  14   0  10     7370.55     7267.04    382.60 o 
 -16   1  10     4923.55     4978.39    197.94 o 
 -15   1  10     6021.78     6522.81    241.86 o 
 -14   1  10     5020.94     5005.02    193.95 o 
 -13   1  10     3451.62     3522.88    213.27 o 
 -12   1  10      184.98      196.54     41.16 o 
 -11   1  10     1572.21     1409.47     82.56 o 
 -10   1  10    23842.66    24076.91    751.94 o 
  -9   1  10    33158.82    33068.83    845.65 o 
  -8   1  10     4431.12     4116.99    132.69 o 
  -7   1  10        1.09        7.42     16.91 o 
  -6   1  10     3140.57     3074.97     77.76 o 
  -5   1  10    31929.45    32354.71    777.35 o 
  -4   1  10    42290.82    42445.61    817.47 o 
  -3   1  10    18134.59    18323.95    365.28 o 
  -2   1  10      164.56      227.99     16.90 o 
  -1   1  10    13627.34    14517.87    248.68 o 
   0   1  10    20526.47    20478.79    344.00 o 
   1   1  10    34075.89    35335.07    628.68 o 
   2   1  10    20790.52    22306.32    436.64 o 
   3   1  10     4633.87     4639.03    140.14 o 
   4   1  10     7713.85     8023.53    221.39 o 
   5   1  10    29649.46    30724.20    765.42 o 
   6   1  10    17788.25    17886.02    458.81 o 
   7   1  10     9825.99     9118.69    248.57 o 
   8   1  10     4791.16     4618.60    168.35 o 
   9   1  10      705.72      759.27     66.07 o 
  10   1  10    12795.07    12281.19    407.34 o 
  11   1  10    13825.30    13870.34    456.38 o 
  12   1  10     5985.53     5753.64    313.81 o 
  13   1  10      764.07      730.78     74.75 o 
  14   1  10      221.87      201.48     52.85 o 
 -16   2  10     3036.99     3150.13    184.49 o 
 -15   2  10      405.72      449.36     57.95 o 
 -14   2  10     1274.58     1236.89    139.71 o 
 -13   2  10     7703.17     8607.12    303.00 o 
 -12   2  10    14762.44    15340.59    691.47 o 
 -11   2  10     7317.32     7250.55    217.16 o 
 -10   2  10      151.15      177.70     33.03 o 
  -9   2  10      809.33      804.29     59.78 o 
  -8   2  10     5324.59     5239.00    162.82 o 
  -7   2  10    24566.70    24089.36    640.71 o 
  -6   2  10    26133.56    26233.47    576.25 o 
  -5   2  10     4766.22     4764.64    110.65 o 
  -4   2  10     1566.00     1509.43     59.46 o 
  -3   2  10    19427.37    20652.09    375.08 o 
  -2   2  10    27932.60    29162.43    521.39 o 
  -1   2  10    21404.48    21355.46    423.77 o 
   0   2  10     5699.03     5634.90    147.19 o 
   1   2  10       61.10      149.97     22.71 o 
   2   2  10    10181.57    10149.00    273.32 o 
   3   2  10    23158.80    22701.53    856.53 o 
   4   2  10    17004.26    16598.95    427.66 o 
   5   2  10     7503.58     7188.75    202.20 o 
   6   2  10        3.39       15.92     21.90 o 
   7   2  10     5900.67     6089.81    178.86 o 
   8   2  10    13320.60    13505.24    358.61 o 
   9   2  10     9695.37     9483.45    263.75 o 
  10   2  10     5450.14     5139.31    162.34 o 
  11   2  10      304.11      337.12     53.44 o 
  12   2  10     2377.96     2345.60    124.74 o 
  13   2  10     5502.54     5477.82    299.34 o 
  14   2  10     5566.50     5629.71    311.43 o 
 -15   3  10     5557.44     5760.23    226.29 o 
 -14   3  10     5258.25     5252.92    209.56 o 
 -13   3  10     2129.38     1914.88    107.10 o 
 -12   3  10      147.76      158.59     37.61 o 
 -11   3  10     2706.62     3142.60    152.24 o 
 -10   3  10    13177.63    13205.40    366.25 o 
  -9   3  10    16942.64    17071.59    670.13 o 
  -8   3  10     5392.45     5382.81    170.25 o 
  -7   3  10      136.61      125.45     28.44 o 
  -6   3  10     3376.83     3112.42    120.36 o 
  -5   3  10    14349.88    14405.58    338.62 o 
  -4   3  10    23737.71    24097.01    436.70 o 
  -3   3  10    11377.80    11681.54    241.37 o 
  -2   3  10      550.21      630.19     43.97 o 
  -1   3  10     4089.27     4192.14    130.43 o 
   0   3  10    19611.58    19697.88    445.12 o 
   1   3  10    19678.33    19774.49    446.65 o 
   2   3  10    13277.76    12841.39    301.23 o 
   3   3  10      747.11      715.50     62.73 o 
   4   3  10     3384.67     3275.66    109.33 o 
   5   3  10    16503.92    16772.36    434.39 o 
   6   3  10    12592.47    12293.47    396.02 o 
   7   3  10     5629.05     5579.27    286.47 o 
   8   3  10      959.54      998.90     56.97 o 
   9   3  10     1336.38     1314.49     66.58 o 
  10   3  10     7195.60     6880.92    241.78 o 
  11   3  10     9284.05     8921.66    340.63 o 
  12   3  10     4610.61     4445.40    205.69 o 
  13   3  10      518.64      564.45     83.77 o 
 -14   4  10      509.95      530.37     65.12 o 
 -13   4  10     3202.16     3361.73    131.09 o 
 -12   4  10     7106.60     7441.87    231.60 o 
 -11   4  10     5152.74     5273.79    175.53 o 
 -10   4  10      293.02      293.53     41.46 o 
  -9   4  10     1398.18     1286.64     72.21 o 
  -8   4  10     3968.63     4081.50    142.86 o 
  -7   4  10     6419.30     6501.45    392.86 o 
  -6   4  10     9400.61     9416.15    349.65 o 
  -5   4  10     2691.19     2638.08     90.35 o 
  -4   4  10      732.18      623.86     57.64 o 
  -3   4  10    11867.97    12034.24    710.89 o 
  -2   4  10    18090.15    18431.61    494.35 o 
  -1   4  10     9328.34     9214.46    225.85 o 
   0   4  10     2434.49     2485.45     81.81 o 
   1   4  10       49.37       73.66     25.10 o 
   2   4  10     5304.29     5144.76    139.91 o 
   3   4  10    18180.80    17691.25    456.77 o 
   4   4  10    11022.32    10445.29    283.56 o 
   5   4  10     1708.64     1621.67     71.19 o 
   6   4  10      138.88      160.60     32.38 o 
   7   4  10     3841.76     3666.88    124.67 o 
   8   4  10     8758.17     8497.89    291.39 o 
   9   4  10     9325.74     8495.75    292.90 o 
  10   4  10     4001.41     3594.56    150.11 o 
  11   4  10        0.34        0.00     36.02 o 
  12   4  10     1336.98     1346.82    136.98 o 
 -12   5  10       30.18       79.90     40.37 o 
 -11   5  10     2518.96     2550.86    112.68 o 
 -10   5  10     6445.54     6384.91    440.01 o 
  -9   5  10     5460.60     5391.53    266.28 o 
  -8   5  10     3225.25     3415.24    132.20 o 
  -7   5  10       90.01       89.62     52.12 o 
  -6   5  10     4609.34     5132.66    424.70 o 
  -5   5  10     8455.37     9058.37    409.19 o 
  -4   5  10    10096.24    10310.83    315.61 o 
  -3   5  10     6960.29     7631.25    451.90 o 
  -2   5  10     1653.34     1731.56    116.68 o 
  -1   5  10     1302.29     1165.04     94.91 o 
   0   5  10    13642.52    13892.10    385.45 o 
   1   5  10    13515.00    13412.85    373.19 o 
   2   5  10     4498.87     4594.87    151.39 o 
   3   5  10      366.96      418.95     45.39 o 
   4   5  10     1410.83     1404.93     67.93 o 
   5   5  10     5054.18     5028.12    189.21 o 
   6   5  10     9368.13     8870.74    501.20 o 
   7   5  10     5570.60     5283.23    199.55 o 
   8   5  10      395.58      475.97     53.18 o 
   9   5  10      449.73      436.08     53.50 o 
  10   5  10     2508.27     2361.41    118.33 o 
 -10   6  10      130.74      163.91     65.78 o 
  -9   6  10      976.36      925.40     99.12 o 
  -8   6  10     2058.80     2338.23    150.83 o 
  -7   6  10     2713.54     2689.82    129.81 o 
  -6   6  10     3506.86     3811.34    351.62 o 
  -5   6  10     1596.36     1866.11    111.25 o 
  -4   6  10      535.20      673.35     75.33 o 
  -3   6  10     5286.21     5356.14    242.88 o 
  -2   6  10     6165.99     6429.01    522.31 o 
  -1   6  10     1738.81     1957.25    194.28 o 
   0   6  10      399.16      324.06     62.99 o 
   1   6  10      195.25      287.34    120.81 o 
   2   6  10     1651.76     1462.46    109.04 o 
   3   6  10    10010.09     9993.12    619.79 o 
   4   6  10     6930.02     6844.10    282.84 o 
   5   6  10      759.57      679.05    117.15 o 
   6   6  10      164.43      134.72     42.67 o 
   7   6  10     1231.45     1136.29     78.72 o 
   8   6  10     2605.82     2579.88    125.88 o 
  -5   7  10     2674.70     3046.16    206.89 o 
  -4   7  10     2317.69     2691.60    147.27 o 
  -3   7  10      946.85     1128.39    182.87 o 
  -2   7  10      190.95      194.64     65.65 o 
  -1   7  10      734.07      842.79    100.25 o 
   0   7  10     4168.89     4389.20    260.01 o 
   1   7  10     4127.02     4044.40    249.19 o 
   2   7  10     1674.49     1729.18    406.95 o 
   3   7  10       34.97       66.21     62.15 o 
 -16   1  11        1.26       27.78     40.58 o 
 -15   1  11        6.38       64.24     39.13 o 
 -14   1  11      226.51      271.84     69.13 o 
 -13   1  11      170.51      200.06     96.97 o 
 -12   1  11      115.94      111.89     66.83 o 
 -11   1  11      285.33      325.69     47.54 o 
 -10   1  11       45.75       23.87     30.27 o 
  -9   1  11       22.52       33.44     28.91 o 
  -8   1  11      571.26      535.04     49.72 o 
  -7   1  11     2163.11     2084.30     71.60 o 
  -6   1  11      282.61      277.18     24.35 o 
  -5   1  11      326.42      299.76     24.88 o 
  -4   1  11      439.39      460.90     28.83 o 
  -3   1  11        5.87        8.94     13.02 o 
  -2   1  11     1369.64     1404.08     39.84 o 
  -1   1  11     1590.53     1586.41     47.16 o 
   0   1  11      317.26      325.17     22.93 o 
   1   1  11      295.40      379.04     34.92 o 
   2   1  11        5.44        8.34     18.23 o 
   3   1  11       74.14       73.34     23.57 o 
   4   1  11       98.79       83.05     29.23 o 
   5   1  11      911.27      877.69     49.75 o 
   6   1  11      146.04      129.62     29.09 o 
   7   1  11       26.89       12.46     33.47 o 
   8   1  11        6.02        0.00     33.08 o 
   9   1  11      217.98      252.42     64.19 o 
  10   1  11       15.96        8.93     39.02 o 
  11   1  11       20.28       52.66     53.12 o 
  12   1  11       10.63        0.00     41.11 o 
  13   1  11       43.93       31.37     45.40 o 
  14   1  11       59.43       53.90     49.45 o 
 -15   2  11       21.63       32.33     40.33 o 
 -14   2  11       41.32       13.95     37.20 o 
 -13   2  11       55.05       85.78     40.42 o 
 -12   2  11        3.20        0.00     31.86 o 
 -11   2  11       95.36      105.99     33.98 o 
 -10   2  11      564.06      506.32     46.42 o 
  -9   2  11       63.29       13.93     25.52 o 
  -8   2  11       82.40       96.83     28.49 o 
  -7   2  11      148.61      132.93     25.08 o 
  -6   2  11      992.23      901.49     38.61 o 
  -5   2  11      505.71      500.96     30.22 o 
  -4   2  11      844.76      827.76     36.68 o 
  -3   2  11       10.78       27.69     19.87 o 
  -2   2  11     1118.29     1042.09     38.02 o 
  -1   2  11     2194.05     2228.29     68.35 o 
   0   2  11     1001.17     1167.50     84.54 o 
   1   2  11      758.59      736.24     41.56 o 
   2   2  11     1045.36      994.12     48.24 o 
   3   2  11      177.46      144.87     28.18 o 
   4   2  11     1920.53     1896.45     95.61 o 
   5   2  11       30.98       41.98     23.42 o 
   6   2  11       49.53       33.25     26.20 o 
   7   2  11      128.43      161.18     31.96 o 
   8   2  11      214.02      157.15     32.20 o 
   9   2  11      393.48      382.46     45.30 o 
  10   2  11     1387.73     1333.78    178.36 o 
  11   2  11      701.65      663.56     70.04 o 
  12   2  11      124.90      182.60     53.60 o 
  13   2  11      118.56      156.99     72.71 o 
 -15   3  11        2.21       27.74     42.90 o 
 -14   3  11      763.11      788.52     74.61 o 
 -13   3  11      447.30      485.48     60.58 o 
 -12   3  11      272.24      283.59     44.08 o 
 -11   3  11      281.64      332.87     43.83 o 
 -10   3  11        0.96       38.76     31.58 o 
  -9   3  11      455.27      409.26     52.84 o 
  -8   3  11      343.15      387.92     41.19 o 
  -7   3  11     6078.92     5904.41    183.02 o 
  -6   3  11      430.41      403.46     39.12 o 
  -5   3  11      231.28      217.62     29.79 o 
  -4   3  11       12.27       23.30     16.26 o 
  -3   3  11      554.65      571.61     35.43 o 
  -2   3  11     1135.45     1080.69     46.24 o 
  -1   3  11     2791.94     2763.58     89.81 o 
   0   3  11      644.25      532.39     39.07 o 
   1   3  11      982.61      911.97     47.82 o 
   2   3  11      643.53      595.06     44.27 o 
   3   3  11      879.28      868.92     51.73 o 
   4   3  11      723.65      733.60     48.67 o 
   5   3  11      539.04      541.67     43.98 o 
   6   3  11      106.02       82.22     29.50 o 
   7   3  11     2141.72     2221.95     89.03 o 
   8   3  11      224.53      244.31     36.65 o 
   9   3  11       33.59       34.38     30.33 o 
  10   3  11      160.17      163.32     37.96 o 
  11   3  11      221.24      177.87     82.24 o 
  12   3  11      129.68      155.63     67.26 o 
 -13   4  11      107.62      152.17     40.91 o 
 -12   4  11      139.34      211.46     42.41 o 
 -11   4  11      544.69      470.79     51.28 o 
 -10   4  11     1181.34     1028.82     80.28 o 
  -9   4  11      626.88      636.03     55.87 o 
  -8   4  11       14.30       57.28     30.72 o 
  -7   4  11       30.16       39.95     28.18 o 
  -6   4  11       52.68       79.91     29.14 o 
  -5   4  11     1966.32     1940.99     95.37 o 
  -4   4  11     4157.56     4273.88    154.23 o 
  -3   4  11      559.83      582.29     45.49 o 
  -2   4  11      138.22      147.82     33.75 o 
  -1   4  11      842.47      898.33     49.57 o 
   0   4  11      834.58      735.48     55.79 o 
   1   4  11     1271.90     1185.15     56.45 o 
   2   4  11     2071.96     2172.83     78.95 o 
   3   4  11       26.48        0.09     23.85 o 
   4   4  11     2249.96     2136.10    186.93 o 
   5   4  11      801.56      734.46     51.39 o 
   6   4  11      279.63      256.76     37.25 o 
   7   4  11      777.38      833.73     61.06 o 
   8   4  11      603.54      523.23     53.77 o 
   9   4  11       28.48       49.93     60.45 o 
  10   4  11     1144.75     1167.17     79.34 o 
  11   4  11      560.08      532.67     59.78 o 
 -12   5  11      960.88      959.19     73.40 o 
 -11   5  11      398.65      390.27     53.29 o 
 -10   5  11       32.37       31.86     36.45 o 
  -9   5  11       67.28      120.92     40.17 o 
  -8   5  11      410.36      417.82     70.71 o 
  -7   5  11     2134.17     2445.59    165.08 o 
  -6   5  11      343.25      432.17     57.42 o 
  -5   5  11       87.00       27.47     43.08 o 
  -4   5  11      145.89      179.56     48.38 o 
  -3   5  11      873.31     1001.43     76.97 o 
  -2   5  11     2276.55     2564.73    144.60 o 
  -1   5  11     2354.55     2703.68    148.34 o 
   0   5  11       71.13      120.09     37.05 o 
   1   5  11      828.24      985.40     65.85 o 
   2   5  11     2433.76     2455.30    102.16 o 
   3   5  11     1516.12     1567.48    114.58 o 
   4   5  11      994.06     1042.28     56.12 o 
   5   5  11      460.54      457.43     53.25 o 
   6   5  11       86.04       30.21     36.73 o 
   7   5  11     2331.29     2215.46    110.59 o 
   8   5  11     2270.65     2328.20    278.05 o 
   9   5  11      630.43      601.10     62.46 o 
  -9   6  11     1024.75      994.32    105.04 o 
  -8   6  11      136.16       65.11     61.72 o 
  -7   6  11      186.36      194.43     86.52 o 
  -6   6  11      639.89      828.38     78.69 o 
  -5   6  11     1553.88     1891.02    112.83 o 
  -4   6  11     2421.49     2789.89    135.04 o 
  -3   6  11      961.61     1365.75    175.21 o 
  -2   6  11        1.82        0.00     51.96 o 
  -1   6  11      543.49      607.90     89.73 o 
   0   6  11     1200.45     1319.80    128.98 o 
   1   6  11     1502.87     1418.56    109.54 o 
   2   6  11      817.99      768.81     85.95 o 
   3   6  11       18.80        0.00     43.09 o 
   4   6  11      436.04      523.75    178.53 o 
   5   6  11     1475.03     1344.56    162.61 o 
   6   6  11      991.11     1065.53     94.76 o 
   7   6  11      741.28      882.37     73.87 o 
  -3   7  11      888.97     1357.02    125.61 o 
  -2   7  11     1982.81     2229.23    153.07 o 
  -1   7  11     1152.30     1129.92    174.78 o 
   0   7  11      329.49      318.07     74.52 o 
   1   7  11       22.90        0.00     52.51 o 
 -16   0  12     2062.06     1982.14    164.65 o 
 -15   0  12       30.61        0.00     53.12 o 
 -14   0  12     5448.71     5127.23    287.25 o 
 -13   0  12     9096.34     8643.69    435.22 o 
 -12   0  12     9321.13     8847.68    442.37 o 
 -11   0  12     4816.61     4502.16    255.75 o 
 -10   0  12        7.08        0.00     43.42 o 
  -9   0  12     4638.07     4015.36    232.93 o 
  -8   0  12    14467.22    14438.21    460.73 o 
  -7   0  12    10084.11     9431.59    261.98 o 
  -6   0  12     4492.46     4408.24    159.87 o 
  -5   0  12     1426.27     1359.32    114.31 o 
  -4   0  12      862.83      886.11     50.69 o 
  -3   0  12    27192.08    27918.51   1163.27 o 
  -2   0  12    40073.77    44091.79   1368.14 o 
  -1   0  12    19302.13    19771.86    777.82 o 
   0   0  12       91.33      130.23     25.48 o 
   1   0  12     8309.60     8478.44    230.80 o 
   2   0  12     6388.24     6429.74    159.19 o 
   3   0  12    11000.24    11575.95    551.34 o 
   4   0  12    21208.94    22060.28    988.43 o 
   5   0  12     5139.33     4677.37    269.71 o 
   6   0  12     9562.01     8943.03    445.09 o 
   7   0  12    16495.49    16602.21    764.52 o 
   8   0  12    12129.09    12421.18    593.23 o 
   9   0  12     6576.72     6801.35    362.00 o 
  10   0  12     1970.90     1854.77    153.42 o 
  11   0  12       15.75      110.17     67.77 o 
  12   0  12     4492.78     4563.29    280.78 o 
  13   0  12     7154.31     7019.64    387.03 o 
 -15   1  12     5218.25     5005.34    203.05 o 
 -14   1  12     4509.27     4198.80    178.49 o 
 -13   1  12     1566.27     1713.24    101.45 o 
 -12   1  12      765.51      749.35     67.96 o 
 -11   1  12     6005.63     6074.68    389.50 o 
 -10   1  12    13780.21    12814.74    426.21 o 
  -9   1  12    15595.79    14751.48    546.03 o 
  -8   1  12      923.62     1022.24     47.96 o 
  -7   1  12      612.84      642.36     34.69 o 
  -6   1  12     5415.69     5336.98    125.11 o 
  -5   1  12    25061.56    25213.88    498.45 o 
  -4   1  12    18133.17    17893.81    361.09 o 
  -3   1  12     4187.67     4184.34    141.85 o 
  -2   1  12      314.42      310.06     26.46 o 
  -1   1  12    10078.13     9979.60    192.83 o 
   0   1  12    23493.51    25091.11    451.90 o 
   1   1  12    33251.25    33571.97    737.48 o 
   2   1  12    16952.07    17032.64    389.48 o 
   3   1  12      870.10      909.69     53.46 o 
   4   1  12    14765.53    14690.01    386.93 o 
   5   1  12    18833.76    18455.04    478.10 o 
   6   1  12    13117.72    12887.77    523.84 o 
   7   1  12     5419.24     5307.32    226.21 o 
   8   1  12      249.27      322.43     55.03 o 
   9   1  12     4811.42     4582.46    193.01 o 
  10   1  12    12414.77    12027.54    487.15 o 
  11   1  12     9904.12     9753.77    549.55 o 
  12   1  12     3124.45     2919.60    160.06 o 
  13   1  12      260.50      344.78     65.98 o 
 -15   2  12       39.25       77.14     46.92 o 
 -14   2  12     3534.92     3700.87    166.19 o 
 -13   2  12     6582.59     6319.12    242.69 o 
 -12   2  12     7090.98     7098.41    282.91 o 
 -11   2  12     4111.65     3881.87    140.39 o 
 -10   2  12       45.55       33.56     29.27 o 
  -9   2  12     4934.80     4801.27    158.36 o 
  -8   2  12    15036.17    14628.30    398.38 o 
  -7   2  12    14125.19    13932.41    380.15 o 
  -6   2  12     6406.85     6568.80    149.08 o 
  -5   2  12      827.33      877.53     42.54 o 
  -4   2  12     2697.87     2748.78     76.61 o 
  -3   2  12    16428.47    16432.57    342.88 o 
  -2   2  12    26891.48    27593.80    547.33 o 
  -1   2  12    12834.29    12784.36    269.58 o 
   0   2  12      685.19      739.27     61.49 o 
   1   2  12     4306.45     4197.15    127.01 o 
   2   2  12    10674.13    11089.30    266.68 o 
   3   2  12    14493.57    14151.64    607.66 o 
   4   2  12    20534.92    20650.79    530.77 o 
   5   2  12     2820.59     2921.96    117.89 o 
   6   2  12     2807.22     2712.46    100.69 o 
   7   2  12     9242.44     9461.74    265.61 o 
   8   2  12     7961.22     8111.69    291.85 o 
   9   2  12     5644.54     5828.26    328.45 o 
  10   2  12     2231.82     1987.14    203.82 o 
  11   2  12       72.04       40.10     46.60 o 
  12   2  12     3489.78     3567.41    180.49 o 
  13   2  12     6152.88     6138.94    550.92 o 
 -14   3  12     3309.48     3486.10    164.40 o 
 -13   3  12      583.07      617.49     68.67 o 
 -12   3  12      386.52      426.60     57.05 o 
 -11   3  12     3359.47     3472.18    144.92 o 
 -10   3  12    10271.21    10191.47    296.04 o 
  -9   3  12    10934.51    10584.80    304.50 o 
  -8   3  12     1686.88     1663.92     80.87 o 
  -7   3  12     1700.60     1489.78     74.74 o 
  -6   3  12     8125.55     7439.81    454.37 o 
  -5   3  12    16188.20    16363.12    377.53 o 
  -4   3  12    17215.32    17735.33    411.20 o 
  -3   3  12     4796.63     4951.23    123.72 o 
  -2   3  12       66.54       65.54     24.94 o 
  -1   3  12     7585.54     7608.82    195.53 o 
   0   3  12    16075.05    16247.55    378.00 o 
   1   3  12    17914.02    17404.97    402.44 o 
   2   3  12     5589.80     5336.97    147.09 o 
   3   3  12        2.07       10.84     23.58 o 
   4   3  12     7926.26     8055.84    269.24 o 
   5   3  12    15411.00    15570.20    411.67 o 
   6   3  12    10942.58    11079.95    347.36 o 
   7   3  12     4958.13     4948.13    157.63 o 
   8   3  12      290.66      366.85     60.86 o 
   9   3  12     1398.25     1270.12    114.32 o 
  10   3  12     7041.45     7277.32    248.64 o 
  11   3  12     7055.50     6785.17    356.21 o 
  12   3  12     2388.03     2506.40    186.45 o 
 -13   4  12     3195.07     3340.98    136.76 o 
 -12   4  12     5051.70     5569.07    197.45 o 
 -11   4  12     3057.73     3090.51    126.10 o 
 -10   4  12        3.03        0.00     33.67 o 
  -9   4  12     4453.09     4233.50    151.83 o 
  -8   4  12     6827.03     6652.36    336.52 o 
  -7   4  12     7141.54     7489.42    292.45 o 
  -6   4  12     5703.54     5853.21    327.60 o 
  -5   4  12      864.26      861.00     67.32 o 
  -4   4  12     2520.25     2572.35    112.83 o 
  -3   4  12    10881.84    11098.77    277.11 o 
  -2   4  12    12075.20    12829.45    445.87 o 
  -1   4  12     4878.11     5027.11    142.90 o 
   0   4  12       39.76       68.30     27.96 o 
   1   4  12     1521.23     1421.16     64.40 o 
   2   4  12     6590.73     6330.10    170.63 o 
   3   4  12    12063.37    11761.26    318.22 o 
   4   4  12     8479.94     8154.44    407.94 o 
   5   4  12     1869.64     1768.25     82.46 o 
   6   4  12      368.28      365.50     44.13 o 
   7   4  12     4862.45     4974.19    198.81 o 
   8   4  12     6291.18     6071.09    226.17 o 
   9   4  12     4336.74     4498.95    182.10 o 
  10   4  12      866.71      833.67    111.44 o 
 -11   5  12     1786.72     1797.34     97.99 o 
 -10   5  12     6261.06     6468.91    576.29 o 
  -9   5  12     6919.68     7705.38    309.91 o 
  -8   5  12     2606.85     2735.36    154.52 o 
  -7   5  12      409.97      470.34     83.60 o 
  -6   5  12     3997.17     4380.18    221.31 o 
  -5   5  12     5018.69     5348.01    191.07 o 
  -4   5  12     8836.34     9052.05    284.20 o 
  -3   5  12     4028.87     4131.20    182.67 o 
  -2   5  12       12.40       24.83     89.65 o 
  -1   5  12     3432.75     3516.02    136.64 o 
   0   5  12     9476.63     9781.49    490.88 o 
   1   5  12     4974.93     4862.48    185.94 o 
   2   5  12     1800.97     1704.30    161.49 o 
   3   5  12      398.56      422.82     41.47 o 
   4   5  12     1193.23     1135.14     60.91 o 
   5   5  12     6401.45     6096.06    228.84 o 
   6   5  12     5690.45     5880.50    222.76 o 
   7   5  12     1518.95     1400.90     88.89 o 
   8   5  12       15.82        0.00     38.20 o 
  -8   6  12     2437.57     2735.47    167.49 o 
  -7   6  12     2312.80     2511.87    322.07 o 
  -6   6  12     2547.01     2997.82    140.59 o 
  -5   6  12      312.80      358.34     65.51 o 
  -4   6  12     1097.44     1379.38     97.86 o 
  -3   6  12     4125.45     4348.05    174.85 o 
  -2   6  12     4248.12     4529.47    215.82 o 
  -1   6  12     1660.28     1836.32    129.24 o 
   0   6  12      128.16      191.94     58.53 o 
   1   6  12      101.51       67.92     69.30 o 
   2   6  12     2353.05     2659.48    152.27 o 
   3   6  12     5677.90     5713.24    249.15 o 
   4   6  12     1995.48     1991.66    182.19 o 
   5   6  12      120.13      125.93     56.31 o 
 -15   1  13        2.23       14.55     41.91 o 
 -14   1  13      216.99      246.00     52.69 o 
 -13   1  13      234.67      245.83     54.39 o 
 -12   1  13      206.32      187.82     47.25 o 
 -11   1  13      216.78      201.71     47.28 o 
 -10   1  13        4.20        0.00     32.08 o 
  -9   1  13      270.34      134.16     35.05 o 
  -8   1  13      120.72      121.95     26.54 o 
  -7   1  13       39.92        0.00     19.89 o 
  -6   1  13       19.47       25.65     20.18 o 
  -5   1  13        8.82        7.74     19.74 o 
  -4   1  13       20.05        8.81     19.22 o 
  -3   1  13      844.82      831.54     39.60 o 
  -2   1  13      475.98      491.06     32.27 o 
  -1   1  13      309.76      300.59     28.05 o 
   0   1  13       38.43       38.39     21.17 o 
   1   1  13        8.32       22.84     19.28 o 
   2   1  13      406.11      371.01     45.59 o 
   3   1  13       33.94       32.32     23.60 o 
   4   1  13      775.79      728.86    102.50 o 
   5   1  13        8.00       33.03     37.50 o 
   6   1  13      364.23      393.31     58.69 o 
   7   1  13      304.76      298.53     55.12 o 
   8   1  13       76.50       29.07     42.79 o 
   9   1  13       21.43       73.58     46.65 o 
  10   1  13       85.03       62.41     50.65 o 
  11   1  13        7.18       14.37     63.34 o 
  12   1  13       22.83        8.67     49.54 o 
 -14   2  13      203.16      205.92     54.89 o 
 -13   2  13       80.18       70.98     41.29 o 
 -12   2  13      201.79      175.29    120.64 o 
 -11   2  13      457.89      450.36     50.17 o 
 -10   2  13       26.86       48.58     32.53 o 
  -9   2  13      256.78      261.95     41.22 o 
  -8   2  13      308.32      301.82     41.27 o 
  -7   2  13       80.41       62.48     29.45 o 
  -6   2  13     1583.07     1555.41     56.27 o 
  -5   2  13     1272.67     1252.44     49.66 o 
  -4   2  13       18.96       33.66     20.07 o 
  -3   2  13      433.70      426.63     33.21 o 
  -2   2  13      556.22      614.33     45.71 o 
  -1   2  13      415.92      404.46     34.93 o 
   0   2  13      407.44      454.49     33.53 o 
   1   2  13      679.14      652.89     43.79 o 
   2   2  13      465.12      531.53     52.26 o 
   3   2  13     1249.93     1155.11     56.09 o 
   4   2  13     1536.75     1516.77     80.94 o 
   5   2  13      476.59      463.52     70.18 o 
   6   2  13     2031.80     1933.75     84.51 o 
   7   2  13     1675.74     1603.30    199.56 o 
   8   2  13       48.83        0.00     70.49 o 
   9   2  13      615.90      691.57     73.58 o 
  10   2  13      665.46      740.94    133.66 o 
  11   2  13      122.86      174.37     55.15 o 
  12   2  13       49.19       24.03     53.86 o 
 -13   3  13      460.41      468.39     65.24 o 
 -12   3  13      254.85      309.37     48.78 o 
 -11   3  13      731.37      686.12     77.00 o 
 -10   3  13       23.09        0.00     29.72 o 
  -9   3  13     1565.54     1560.18    106.55 o 
  -8   3  13     1883.48     1882.79     88.05 o 
  -7   3  13     1056.06     1023.63     78.99 o 
  -6   3  13      151.20      122.89     56.79 o 
  -5   3  13      192.24      199.60     39.44 o 
  -4   3  13       16.67       44.93     25.90 o 
  -3   3  13      892.85      905.66     45.39 o 
  -2   3  13     1742.67     1795.39     65.04 o 
  -1   3  13     1812.00     1623.88     93.84 o 
   0   3  13       66.13       89.81     29.02 o 
   1   3  13      622.31      599.72     50.17 o 
   2   3  13      198.80      193.31     32.79 o 
   3   3  13     1095.21     1021.36     55.20 o 
   4   3  13     2342.82     2453.83     98.82 o 
   5   3  13        3.82        0.00     27.66 o 
   6   3  13      956.09      919.35     59.97 o 
   7   3  13      534.43      507.66     47.82 o 
   8   3  13      626.70      614.59     53.10 o 
   9   3  13      416.53      548.92     97.06 o 
  10   3  13      323.04      404.62     63.37 o 
  11   3  13        2.44       51.59     68.79 o 
 -12   4  13      436.91      496.92     60.86 o 
 -11   4  13     1370.52     1247.23     79.90 o 
 -10   4  13     1193.55     1197.00     76.54 o 
  -9   4  13      303.54      340.42     67.20 o 
  -8   4  13      149.13       91.94     49.30 o 
  -7   4  13       54.51       83.27     50.74 o 
  -6   4  13     1784.71     2085.59    124.11 o 
  -5   4  13     2652.20     2954.79    121.86 o 
  -4   4  13      542.11      519.60     55.52 o 
  -3   4  13       13.83       15.52     35.77 o 
  -2   4  13       85.70      104.70     34.09 o 
  -1   4  13      492.14      528.56     53.61 o 
   0   4  13      703.09      744.60     50.96 o 
   1   4  13     2219.12     2186.46     95.55 o 
   2   4  13     1471.20     1378.33     66.69 o 
   3   4  13      320.53      356.43     54.24 o 
   4   4  13      986.66      943.90     56.63 o 
   5   4  13      150.65      142.42     38.12 o 
   6   4  13      919.22      889.54     76.58 o 
   7   4  13      907.27      859.88     61.92 o 
   8   4  13       23.88       31.57     39.81 o 
   9   4  13      942.76      883.51     74.56 o 
 -10   5  13      116.67       76.66     58.50 o 
  -9   5  13     1000.56     1095.03    120.04 o 
  -8   5  13     1142.35     1186.44    103.68 o 
  -7   5  13     1231.89     1250.78    105.81 o 
  -6   5  13      324.50      339.24     56.02 o 
  -5   5  13       19.50       64.63     40.31 o 
  -4   5  13      376.54      403.79     59.38 o 
  -3   5  13     1296.51     1427.03     90.62 o 
  -2   5  13     2189.25     2323.82    131.33 o 
  -1   5  13      847.94      902.75     69.64 o 
   0   5  13       58.44       81.91     38.61 o 
   1   5  13     1565.59     1465.57     85.52 o 
   2   5  13     1177.06     1148.32    127.02 o 
   3   5  13     1911.22     1877.25    109.64 o 
   4   5  13     2307.93     2238.05     90.15 o 
   5   5  13      188.89      218.11     61.68 o 
   6   5  13      398.43      483.48     59.90 o 
   7   5  13     1415.10     1379.86     92.10 o 
  -6   6  13     1247.30     1425.71     98.74 o 
  -5   6  13     1606.91     1925.28    112.22 o 
  -4   6  13     1046.61     1243.86     95.29 o 
  -3   6  13      168.14      254.61     61.80 o 
  -2   6  13      356.30      268.35    109.48 o 
  -1   6  13     1141.09      932.95     99.34 o 
   0   6  13     1123.13     1180.15    106.86 o 
   1   6  13     1428.70     1548.73    118.59 o 
   2   6  13      752.90      877.44     95.59 o 
   3   6  13       34.27       37.18     47.01 o 
   4   6  13     1120.87      931.19     93.77 o 
 -14   0  14     4604.98     4485.99    272.09 o 
 -13   0  14     6268.58     5605.87    316.20 o 
 -12   0  14     5496.66     4727.43    276.01 o 
 -11   0  14     2629.27     2644.33    185.77 o 
 -10   0  14      134.65       84.80     56.70 o 
  -9   0  14    11827.69    10696.15    518.14 o 
  -8   0  14    25054.82    24007.43   1704.34 o 
  -7   0  14    13944.71    13456.91    371.68 o 
  -6   0  14     2952.10     2979.01    108.66 o 
  -5   0  14        3.14        0.00     25.23 o 
  -4   0  14     9773.10     9530.94    324.11 o 
  -3   0  14    27930.04    30220.34    929.91 o 
  -2   0  14    22325.97    22574.97    905.08 o 
  -1   0  14     5094.73     5537.98    203.50 o 
   0   0  14      540.44      517.26     75.09 o 
   1   0  14     5473.11     5512.39    298.66 o 
   2   0  14     9419.32     9459.98    465.35 o 
   3   0  14    14253.30    14179.07    665.59 o 
   4   0  14    19757.49    18086.47    830.93 o 
   5   0  14      747.32      606.51    100.29 o 
   6   0  14     5984.02     5291.38    312.62 o 
   7   0  14     9245.01     9404.98    485.28 o 
   8   0  14     8881.51     8125.04    433.85 o 
   9   0  14     4622.91     5153.97    310.07 o 
  10   0  14      773.83      702.54    116.98 o 
  11   0  14      719.41      839.27    127.53 o 
  12   0  14     5134.73     5444.45    337.14 o 
 -14   1  14     3256.22     3258.07    155.38 o 
 -13   1  14      410.57      399.49     62.05 o 
 -12   1  14     2208.37     1985.73    113.50 o 
 -11   1  14     8344.88     7558.42    278.70 o 
 -10   1  14     7331.54     6448.18    244.17 o 
  -9   1  14     7747.26     7632.09    212.02 o 
  -8   1  14     1566.32     1637.67     59.84 o 
  -7   1  14     4336.97     4183.99    116.94 o 
  -6   1  14    18574.16    19511.79    443.43 o 
  -5   1  14    21079.66    20679.68    736.29 o 
  -4   1  14    11013.69    11293.75    269.70 o 
  -3   1  14     1499.92     1513.83     55.58 o 
  -2   1  14     1134.52     1148.12     54.86 o 
  -1   1  14    12271.48    12729.54    299.35 o 
   0   1  14    19470.05    20179.00    406.69 o 
   1   1  14    18247.54    18831.30    382.50 o 
   2   1  14     2868.96     2842.46     90.22 o 
   3   1  14     3217.46     3245.58    150.91 o 
   4   1  14     7733.11     7553.43    278.42 o 
   5   1  14    13740.08    13290.59    449.64 o 
   6   1  14    17229.93    16699.41    551.19 o 
   7   1  14     4673.27     4598.61    258.39 o 
   8   1  14      152.65      185.46     54.60 o 
   9   1  14     4028.57     4113.12    318.32 o 
  10   1  14     8417.18     8503.33    468.50 o 
  11   1  14     5952.28     5859.61    247.69 o 
 -14   2  14     3213.35     3143.62    155.73 o 
 -13   2  14     5561.43     5371.55    381.84 o 
 -12   2  14     5012.07     4467.34    272.86 o 
 -11   2  14     2842.83     2816.33    116.44 o 
 -10   2  14        8.28        0.00     30.14 o 
  -9   2  14     7533.30     7407.84    363.69 o 
  -8   2  14    18115.12    17820.48    541.44 o 
  -7   2  14     9213.07     9366.94    306.03 o 
  -6   2  14     1502.30     1553.51     58.32 o 
  -5   2  14       34.24       46.67     27.03 o 
  -4   2  14     4233.85     4131.76    120.86 o 
  -3   2  14    15704.31    16235.95    375.61 o 
  -2   2  14    17381.46    17398.45    530.76 o 
  -1   2  14     6874.79     6978.05    161.74 o 
   0   2  14      121.28      123.02     26.10 o 
   1   2  14     7557.62     7517.62    227.02 o 
   2   2  14     8539.84     8677.28    220.05 o 
   3   2  14    10008.37    10117.75    250.71 o 
   4   2  14     8198.54     7875.71    231.06 o 
   5   2  14      531.55      532.15     47.88 o 
   6   2  14     4207.25     3994.37    208.24 o 
   7   2  14     8963.00     8847.32    335.10 o 
   8   2  14     7993.57     8108.94    300.15 o 
   9   2  14     4253.81     4211.44    188.31 o 
  10   2  14      322.76      352.28     65.46 o 
  11   2  14      702.29      868.65     87.47 o 
 -13   3  14       14.48       29.87     54.24 o 
 -12   3  14     1361.15     1280.83    117.00 o 
 -11   3  14     5408.25     5367.34    183.37 o 
 -10   3  14     6927.78     7105.12    246.78 o 
  -9   3  14     5539.26     5570.90    184.90 o 
  -8   3  14     1410.31     1692.81    147.90 o 
  -7   3  14     1457.32     1642.59    191.64 o 
  -6   3  14     7792.85     7739.38    292.74 o 
  -5   3  14     9926.63    10440.89    301.29 o 
  -4   3  14     7175.09     6917.65    184.86 o 
  -3   3  14     1346.56     1458.89     59.26 o 
  -2   3  14     1975.72     2038.41     83.36 o 
  -1   3  14     9052.34     8862.77    243.10 o 
   0   3  14    14444.85    14490.80    401.25 o 
   1   3  14    11731.73    11668.45    287.20 o 
   2   3  14     3040.42     2886.75    100.00 o 
   3   3  14      587.72      539.72     45.01 o 
   4   3  14     6343.65     6315.57    173.57 o 
   5   3  14     9314.87     9665.45    348.17 o 
   6   3  14     7649.13     7857.38    234.01 o 
   7   3  14     1370.83     1445.52     78.09 o 
   8   3  14      237.81      234.11     57.16 o 
   9   3  14     3622.27     3488.44    167.72 o 
  10   3  14     6574.31     6163.58    247.79 o 
 -11   4  14      680.50      755.68     87.07 o 
 -10   4  14       20.50        0.00     47.77 o 
  -9   4  14     2379.84     2430.83    139.82 o 
  -8   4  14     6727.39     7303.16    290.19 o 
  -7   4  14     4853.29     5163.35    223.12 o 
  -6   4  14     1104.82     1211.63     97.16 o 
  -5   4  14       84.75      164.44     44.58 o 
  -4   4  14     2698.37     2737.80    100.57 o 
  -3   4  14     6855.28     7214.14    197.34 o 
  -2   4  14     9309.20     9510.31    246.97 o 
  -1   4  14     4331.64     4144.61    210.06 o 
   0   4  14       26.55        0.00     29.02 o 
   1   4  14     4743.37     4746.32    143.10 o 
   2   4  14     7293.11     7129.88    250.21 o 
   3   4  14     5838.28     5704.33    164.00 o 
   4   4  14     3529.65     3437.13    152.62 o 
   5   4  14      417.25      403.98     45.18 o 
   6   4  14     1874.77     1987.84    112.07 o 
   7   4  14     6869.54     6856.35    214.49 o 
   8   4  14     4886.51     4805.92    197.75 o 
  -9   5  14     2506.23     2646.75    154.98 o 
  -8   5  14      648.64      696.37    119.87 o 
  -7   5  14      326.92      263.47     69.43 o 
  -6   5  14     3329.60     3466.90    178.86 o 
  -5   5  14     4765.92     5016.45    182.84 o 
  -4   5  14     5476.56     6102.89    210.67 o 
  -3   5  14     1513.99     1622.02     96.84 o 
  -2   5  14      692.76      763.65     59.87 o 
  -1   5  14     3674.75     3811.94    218.51 o 
   0   5  14     4712.04     4620.22    170.16 o 
   1   5  14     4291.61     4212.65    190.70 o 
   2   5  14     1710.46     1754.96    104.20 o 
   3   5  14       17.81       69.26     39.00 o 
   4   5  14     3431.25     3411.05    137.38 o 
   5   5  14     6007.97     6226.23    265.22 o 
   6   5  14     2218.29     2272.07    109.08 o 
  -4   6  14      692.63      853.52     90.03 o 
  -3   6  14     2274.24     2779.63    136.95 o 
  -2   6  14     3969.30     4270.91    174.98 o 
  -1   6  14     2443.95     2437.47    156.48 o 
   0   6  14        1.04        0.00     43.48 o 
   1   6  14     2098.76     1873.59    104.42 o 
 -13   1  15       59.81       12.59     54.91 o 
 -12   1  15       65.48       11.19     40.30 o 
 -11   1  15       74.92       50.61     42.31 o 
 -10   1  15       12.31        0.00     34.19 o 
  -9   1  15      207.10      158.81     38.81 o 
  -8   1  15       90.03       86.03     26.21 o 
  -7   1  15      633.38      587.46     39.69 o 
  -6   1  15      872.64      897.82     46.36 o 
  -5   1  15      414.77      445.12     41.21 o 
  -4   1  15        8.55        7.04     26.47 o 
  -3   1  15      159.59      164.37     29.97 o 
  -2   1  15       25.24        0.00     23.48 o 
  -1   1  15       33.62       36.20     29.78 o 
   0   1  15        2.83        2.74     23.73 o 
   1   1  15       34.37       28.34     23.78 o 
   2   1  15       47.74       95.43     43.93 o 
   3   1  15      255.39      186.03     51.15 o 
   4   1  15       82.42       45.14     43.93 o 
   5   1  15       64.55       39.80     46.32 o 
   6   1  15        1.74        0.00     45.22 o 
   7   1  15      119.65       89.78     52.18 o 
   8   1  15       13.56        7.79     44.28 o 
   9   1  15        7.48       38.28     50.84 o 
  10   1  15        2.89       59.80     56.18 o 
 -13   2  15       63.10       96.91     48.97 o 
 -12   2  15      261.10      254.57     56.80 o 
 -11   2  15       22.99       42.85     39.43 o 
 -10   2  15       43.58       25.71     41.22 o 
  -9   2  15      381.55      428.01     49.77 o 
  -8   2  15      201.01      201.53     40.19 o 
  -7   2  15      310.81      361.38     39.16 o 
  -6   2  15     1679.76     1679.92    151.02 o 
  -5   2  15      978.75      837.61     50.91 o 
  -4   2  15       58.68       47.09     27.54 o 
  -3   2  15       33.39        0.00     28.56 o 
  -2   2  15       58.68       30.08     23.97 o 
  -1   2  15      898.08      921.76     45.93 o 
   0   2  15     1257.38     1251.75     68.31 o 
   1   2  15      357.20      353.58     34.29 o 
   2   2  15       28.19       13.69     26.85 o 
   3   2  15      192.44      238.46     44.04 o 
   4   2  15      210.39      241.58     45.09 o 
   5   2  15      409.34      338.96     60.51 o 
   6   2  15     1037.17      805.48     94.50 o 
   7   2  15      203.91      344.84    110.42 o 
   8   2  15       81.20       30.64     50.60 o 
   9   2  15      100.12       41.30     51.74 o 
  10   2  15       90.90       26.76     55.00 o 
 -12   3  15      438.19      454.31     78.71 o 
 -11   3  15      278.27      328.55     52.09 o 
 -10   3  15      214.93      174.35     44.51 o 
  -9   3  15     1573.69     1528.52    201.52 o 
  -8   3  15      516.42      487.81     67.90 o 
  -7   3  15      507.20      483.32    127.62 o 
  -6   3  15      814.78      872.35     94.46 o 
  -5   3  15      113.69      118.24     38.92 o 
  -4   3  15      327.26      327.22     47.15 o 
  -3   3  15     2519.18     2507.11     98.54 o 
  -2   3  15     1842.98     1766.16     97.37 o 
  -1   3  15       56.25       39.09     27.85 o 
   0   3  15       60.84       58.39     27.62 o 
   1   3  15      373.53      346.62     40.70 o 
   2   3  15      629.17      688.50     51.25 o 
   3   3  15     1045.91     1089.70     61.03 o 
   4   3  15      583.34      544.43     48.20 o 
   5   3  15       55.86       75.10     32.16 o 
   6   3  15       15.40        0.00     54.32 o 
   7   3  15       59.14       71.54     48.44 o 
   8   3  15      670.48      700.92     79.79 o 
   9   3  15      618.20      662.75     96.37 o 
 -10   4  15      537.74      666.47     82.59 o 
  -9   4  15      799.81      928.76     92.86 o 
  -8   4  15       90.98       39.56     51.71 o 
  -7   4  15      572.83      562.28     76.13 o 
  -6   4  15     2356.24     2397.39    136.21 o 
  -5   4  15     1653.82     1679.55    113.38 o 
  -4   4  15      237.64      291.31     41.24 o 
  -3   4  15        8.74        0.00     32.98 o 
  -2   4  15      108.74      100.74     36.51 o 
  -1   4  15      952.33      778.13     58.17 o 
   0   4  15     1985.84     1940.97     97.65 o 
   1   4  15      788.85      770.15     56.13 o 
   2   4  15        5.10       23.60     32.41 o 
   3   4  15      303.17      264.01     42.20 o 
   4   4  15      428.91      434.24     47.08 o 
   5   4  15      626.53      629.45     62.79 o 
   6   4  15     1232.07     1430.69     83.04 o 
   7   4  15      464.36      522.70     64.37 o 
  -7   5  15      487.15      583.82     81.97 o 
  -6   5  15      235.15      262.67     67.43 o 
  -5   5  15      187.68      204.69     54.19 o 
  -4   5  15     1471.59     1657.07     97.12 o 
  -3   5  15     2686.74     2984.31    162.31 o 
  -2   5  15     1709.33     1851.20     99.71 o 
  -1   5  15      276.08      322.58     49.53 o 
   0   5  15       45.67       39.75     41.82 o 
   1   5  15      437.69      460.34     59.74 o 
   2   5  15      946.44      913.10     75.46 o 
   3   5  15     1718.15     1543.64    100.46 o 
   4   5  15      912.73      839.70     62.51 o 
 -13   0  16     5642.13     4557.84    276.35 o 
 -12   0  16     4524.39     3800.81    242.64 o 
 -11   0  16      501.55      345.65     82.92 o 
 -10   0  16     2029.38     1699.49    145.41 o 
  -9   0  16     6492.33     6144.01    476.17 o 
  -8   0  16    10209.62    10105.47    350.18 o 
  -7   0  16    10726.46    10561.52   1055.43 o 
  -6   0  16     2408.18     2512.73    171.12 o 
  -5   0  16     1072.30     1048.29     77.58 o 
  -4   0  16     8464.20     8856.50    307.53 o 
  -3   0  16    13725.03    14755.13    479.69 o 
  -2   0  16    10141.63    10723.39    520.86 o 
  -1   0  16     2258.62     2435.57    177.59 o 
   0   0  16       20.64       18.73     59.25 o 
   1   0  16     7313.60     6802.03    357.40 o 
   2   0  16    19117.34    19608.36    893.93 o 
   3   0  16    12559.66    11942.88    577.39 o 
   4   0  16     1445.77     1246.22    133.32 o 
   5   0  16      336.11      313.13     88.54 o 
   6   0  16     2981.95     2557.49    200.07 o 
   7   0  16     6015.24     5252.38    320.11 o 
   8   0  16     5939.92     6079.05    364.21 o 
   9   0  16     2804.39     2610.10    221.01 o 
 -13   1  16      603.44      473.63     68.03 o 
 -12   1  16     2862.86     2402.11    209.35 o 
 -11   1  16     4378.58     3499.67    160.41 o 
 -10   1  16     5509.07     5423.55    283.33 o 
  -9   1  16     4394.35     4183.07    358.15 o 
  -8   1  16      338.07      351.33     35.17 o 
  -7   1  16     3145.88     3146.40     91.83 o 
  -6   1  16     8982.31     8907.39    221.26 o 
  -5   1  16    10784.35    10625.54    302.82 o 
  -4   1  16     5397.17     5178.15    165.56 o 
  -3   1  16      296.48      398.56     44.34 o 
  -2   1  16     2360.07     2541.50    101.74 o 
  -1   1  16    14832.91    15433.42    409.99 o 
   0   1  16    18704.73    19161.44    615.18 o 
   1   1  16     5553.60     5466.23    214.70 o 
   2   1  16      169.49      239.03     53.69 o 
   3   1  16     1137.10     1021.23     91.95 o 
   4   1  16     6809.69     6679.23    259.52 o 
   5   1  16    11817.89    11887.83    711.31 o 
   6   1  16     8015.23     7838.55    421.59 o 
   7   1  16      387.35      389.98     70.38 o 
   8   1  16     1343.84     1352.57    106.78 o 
   9   1  16     4064.44     3877.83    278.14 o 
 -12   2  16     4272.96     3993.12    203.39 o 
 -11   2  16      492.61      536.22     57.19 o 
 -10   2  16     1379.61     1299.62     78.45 o 
  -9   2  16     5905.86     5962.05    346.52 o 
  -8   2  16     8771.80     9215.39    426.28 o 
  -7   2  16     7369.79     7962.77    415.14 o 
  -6   2  16     1315.81     1463.87     77.94 o 
  -5   2  16      677.83      668.24     49.60 o 
  -4   2  16     5931.96     6028.23    164.38 o 
  -3   2  16    12192.23    12593.35    374.65 o 
  -2   2  16    10442.26    10051.18    248.83 o 
  -1   2  16     2352.00     2314.11     75.27 o 
   0   2  16      452.34      470.13     37.35 o 
   1   2  16     6177.29     6126.18    149.89 o 
   2   2  16    12268.97    12153.83    292.79 o 
   3   2  16     7057.71     7517.19    284.86 o 
   4   2  16     1536.82     1304.44     97.02 o 
   5   2  16       29.93       40.70     48.07 o 
   6   2  16     2496.97     2190.46    189.00 o 
   7   2  16     5892.50     6308.33    253.98 o 
   8   2  16     5693.26     5846.23    242.97 o 
   9   2  16     1649.40     1513.37    166.27 o 
 -11   3  16     4249.28     4442.53    203.64 o 
 -10   3  16     4906.55     5057.00    747.92 o 
  -9   3  16     2275.24     2652.82    141.20 o 
  -8   3  16       25.95       77.60     48.74 o 
  -7   3  16     2487.27     2596.08    136.22 o 
  -6   3  16     9719.81    10325.44    380.90 o 
  -5   3  16    10885.22    11100.17    320.76 o 
  -4   3  16     5318.96     5467.37    212.48 o 
  -3   3  16      255.80      310.14     41.48 o 
  -2   3  16     1583.67     1518.36     72.63 o 
  -1   3  16     7194.93     7131.36    171.27 o 
   0   3  16     9333.27     9385.77    215.02 o 
   1   3  16     4636.23     4407.02    146.92 o 
   2   3  16      370.98      433.34     46.39 o 
   3   3  16      988.74      988.03     61.02 o 
   4   3  16     4818.73     4874.86    148.72 o 
   5   3  16     8163.45     8220.98    258.06 o 
   6   3  16     4885.11     4517.32    209.06 o 
   7   3  16      789.43      857.43     85.43 o 
  -9   4  16     2825.81     3110.29    326.07 o 
  -8   4  16     6329.59     6728.94    373.41 o 
  -7   4  16     4016.86     4246.87    194.59 o 
  -6   4  16      158.91      134.15     53.28 o 
  -5   4  16     1402.47     1208.88     99.06 o 
  -4   4  16     3755.50     3881.92    171.30 o 
  -3   4  16     5953.68     5790.50    169.64 o 
  -2   4  16     5786.50     5985.03    175.30 o 
  -1   4  16     1644.51     1602.54     83.81 o 
   0   4  16      514.14      467.26     76.94 o 
   1   4  16     4419.01     4362.62    168.65 o 
   2   4  16     5682.54     5889.72    173.39 o 
   3   4  16     3755.37     3800.06    128.50 o 
   4   4  16      922.88      941.07     63.28 o 
   5   4  16       21.68       22.39     34.72 o 
   6   4  16     1920.32     2087.53     92.05 o 
  -5   5  16     4446.44     4934.63    184.33 o 
  -4   5  16     1340.94     1525.05     94.27 o 
  -3   5  16        2.15        0.96     43.18 o 
  -2   5  16     1253.07     1403.62     79.94 o 
  -1   5  16     2281.63     2387.47    103.69 o 
   0   5  16     3096.14     2924.05    164.76 o 
   1   5  16     2650.35     2476.40    120.80 o 
   2   5  16      299.87      365.02     59.31 o 
 -11   1  17        1.18        0.00     40.71 o 
 -10   1  17       51.48       19.50     42.35 o 
  -9   1  17        3.45        0.00     44.78 o 
  -8   1  17        4.90        0.00     30.87 o 
  -7   1  17       61.91       76.51     42.68 o 
  -6   1  17       22.54       16.69     35.35 o 
  -5   1  17      101.37      126.88     39.58 o 
  -4   1  17       82.29       71.68     40.74 o 
  -3   1  17       31.13       62.91     34.22 o 
  -2   1  17       20.83       38.04     33.76 o 
  -1   1  17       47.65       75.79     46.20 o 
   0   1  17      232.11      295.69    121.91 o 
   1   1  17       10.16        0.00     40.34 o 
   2   1  17      253.15      241.75     52.38 o 
   3   1  17       17.10       12.24     42.00 o 
   4   1  17       34.98       61.28     49.77 o 
   5   1  17       19.65       31.08     54.32 o 
   6   1  17        2.05        7.96     46.54 o 
   7   1  17       14.81        0.00     70.75 o 
   8   1  17      121.06      172.48     63.67 o 
 -11   2  17       76.18       51.85     48.94 o 
 -10   2  17      291.16      361.03     63.35 o 
  -9   2  17      201.84      199.66     54.32 o 
  -8   2  17      207.35      135.90     83.35 o 
  -7   2  17      663.80      750.94     67.82 o 
  -6   2  17      121.07       94.15     40.32 o 
  -5   2  17       25.08        0.00     29.07 o 
  -4   2  17        9.69        0.00     29.34 o 
  -3   2  17        7.63        0.00     32.85 o 
  -2   2  17      177.31      142.10     45.25 o 
  -1   2  17     1108.65     1214.06     61.50 o 
   0   2  17      960.33      912.06     53.08 o 
   1   2  17      107.00       58.43     48.47 o 
   2   2  17       99.94      115.45     52.09 o 
   3   2  17        4.92       31.54     44.00 o 
   4   2  17      558.87      548.12     72.93 o 
   5   2  17      584.39      547.41     75.74 o 
   6   2  17      154.11      192.37     59.80 o 
   7   2  17        0.22        0.00     52.89 o 
  -9   3  17      146.35      170.23     95.27 o 
  -8   3  17       40.69        0.00     45.83 o 
  -7   3  17      504.53      533.13     68.59 o 
  -6   3  17      491.33      507.74     56.45 o 
  -5   3  17       22.65        0.00     36.72 o 
  -4   3  17      432.62      436.92     83.04 o 
  -3   3  17      732.97      742.91     86.73 o 
  -2   3  17      250.22      167.17     33.72 o 
  -1   3  17       11.51        2.55     28.57 o 
   0   3  17       68.61       67.26     31.51 o 
   1   3  17      115.52      115.60     33.68 o 
   2   3  17      948.53      933.33     88.67 o 
   3   3  17      346.38      280.44     52.44 o 
   4   3  17       17.84        0.00     51.25 o 
   5   3  17        3.56       34.35     54.30 o 
   6   3  17       46.36       47.02     54.59 o 
  -7   4  17      405.03      510.92     90.33 o 
  -6   4  17      253.81      184.75     87.86 o 
  -5   4  17      257.08      269.77     52.79 o 
  -4   4  17      310.68      360.19     65.32 o 
  -3   4  17       52.18       78.77     37.72 o 
  -2   4  17      114.77      107.10     40.67 o 
  -1   4  17     1071.56     1096.42     95.74 o 
   0   4  17      860.00      927.89     65.38 o 
   1   4  17       59.74       83.63     35.43 o 
   2   4  17        0.10        0.00     45.27 o 
   3   4  17       80.62       87.84     39.87 o 
 -10   0  18     2743.56     2672.08    193.60 o 
  -9   0  18     5379.53     5381.13    217.74 o 
  -8   0  18     7068.33     7207.33    269.71 o 
  -7   0  18     5369.53     5018.83    203.27 o 
  -6   0  18      201.24      240.42     82.75 o 
  -5   0  18     3555.92     3337.16    225.95 o 
  -4   0  18     8155.44     8038.37    420.06 o 
  -3   0  18     7398.10     7449.40    393.84 o 
  -2   0  18     4498.60     5050.10    292.87 o 
  -1   0  18     1955.70     1895.64    158.35 o 
   0   0  18      266.11      340.71     85.31 o 
   1   0  18     8222.31     8431.70    434.19 o 
   2   0  18    11769.76    11215.99    550.49 o 
   3   0  18     2922.11     3289.66    225.44 o 
   4   0  18       70.54       78.50     71.34 o 
   5   0  18      432.94      550.15    105.91 o 
   6   0  18     3104.34     2858.53    219.65 o 
   7   0  18     4708.21     4284.39    287.42 o 
 -10   1  18     4852.66     4819.96    200.33 o 
  -9   1  18     1614.09     1786.27    107.06 o 
  -8   1  18      819.85      931.88     91.78 o 
  -7   1  18     4546.38     3989.09    167.69 o 
  -6   1  18     5541.03     5627.41    317.76 o 
  -5   1  18     5755.44     6023.29    299.58 o 
  -4   1  18     2450.14     2532.26    151.18 o 
  -3   1  18      131.31      136.85     53.95 o 
  -2   1  18     4473.00     4884.46    203.78 o 
  -1   1  18     9196.23    10310.86    362.42 o 
   0   1  18     6822.19     6612.70    253.31 o 
   1   1  18     1476.51     1602.23    104.14 o 
   2   1  18       34.27       58.99     47.55 o 
   3   1  18     1620.87     1735.25    111.47 o 
   4   1  18     7476.09     7262.95    280.98 o 
   5   1  18     7949.21     7255.55    284.18 o 
   6   1  18     2502.60     2439.26    179.89 o 
  -9   2  18     3962.03     4051.62    246.04 o 
  -8   2  18     4324.74     4353.01    257.62 o 
  -7   2  18     3309.92     3100.63    150.47 o 
  -6   2  18      208.24      160.45     51.37 o 
  -5   2  18     2270.19     1933.20    149.75 o 
  -4   2  18     7158.43     7544.51    266.18 o 
  -3   2  18     6861.85     7166.84    218.09 o 
  -2   2  18     3259.13     3389.25    128.03 o 
  -1   2  18      305.60      386.41     48.97 o 
   0   2  18      874.63      756.98     77.73 o 
   1   2  18     6760.56     6430.67    251.97 o 
   2   2  18     9201.13     9351.56    339.89 o 
   3   2  18     3702.95     3551.90    171.25 o 
   4   2  18      190.85      312.54     66.44 o 
   5   2  18      831.91      802.47     88.95 o 
   6   2  18     3709.55     3523.80    335.86 o 
  -8   3  18      205.34      276.11     60.37 o 
  -7   3  18     2551.37     2767.68    144.05 o 
  -6   3  18     4547.39     4805.96    301.11 o 
  -5   3  18     4509.56     4350.68    157.97 o 
  -4   3  18     1418.88     1596.13     99.93 o 
  -3   3  18       99.30       88.60     56.29 o 
  -2   3  18     2515.88     2520.28     96.17 o 
  -1   3  18     6029.95     6079.91    169.22 o 
   0   3  18     6310.35     6477.37    179.63 o 
   1   3  18     2063.73     2032.75    119.97 o 
   2   3  18        6.37       20.12     51.32 o 
   3   3  18     1437.48     1470.05    110.23 o 
   4   3  18     4680.66     5054.22    348.29 o 
  -4   4  18     3526.40     3707.57    165.86 o 
  -3   4  18     4700.96     4835.44    221.51 o 
  -2   4  18     2743.84     2750.64    111.85 o 
  -1   4  18      112.07      138.31     43.73 o 
   0   4  18     1186.67     1152.36     71.98 o 
  -8   1  19       33.11        0.00     46.90 o 
  -7   1  19       63.12       40.44     39.45 o 
  -6   1  19        1.02        0.00     36.30 o 
  -5   1  19       42.03       72.20     53.21 o 
  -4   1  19        3.65        1.23     47.39 o 
  -3   1  19       21.64       34.08     49.69 o 
  -2   1  19        2.44        0.00     48.27 o 
  -1   1  19       23.61        0.00     81.13 o 
   0   1  19       56.17       77.63     48.46 o 
   1   1  19      195.26      268.97     59.87 o 
   2   1  19       10.60       68.91     86.92 o 
   3   1  19       70.21      139.34     57.17 o 
   4   1  19       19.36        0.00     46.10 o 
  -7   2  19      135.50        1.68     48.11 o 
  -6   2  19       49.12        0.00     48.44 o 
  -5   2  19      100.21      135.92     52.85 o 
  -4   2  19      175.84      196.93     45.21 o 
  -3   2  19       21.16        0.00     44.71 o 
  -2   2  19      642.21      684.66     78.08 o 
  -1   2  19      407.33      362.30     65.21 o 
   0   2  19        9.97       33.61     47.85 o 
   1   2  19        3.33       61.25     49.72 o 
   2   2  19       21.28      116.23     62.32 o 
   3   2  19      242.19      180.75     61.28 o 
  -5   3  19      748.18      706.76     85.31 o 
  -4   3  19      556.69      702.69     84.63 o 
  -3   3  19       64.12        0.36     55.34 o 
  -2   3  19       67.10        3.37     65.47 o 
  -1   3  19      113.26      135.09     39.35 o 
   0   3  19       31.30       10.98     52.26 o 
   1   3  19      448.70      538.02     76.82 o 
  -6   0  20      228.38      353.31    100.63 o 
  -5   0  20     3247.95     3026.76    221.86 o 
  -4   0  20     5845.76     5456.54    322.15 o 
  -3   0  20     4906.46     5338.54    314.83 o 
  -2   0  20     2990.69     2878.96    211.82 o 
  -1   0  20      109.39      238.21     86.84 o 
   0   0  20     3778.58     3529.74    237.19 o 
   1   0  20     8825.67     8671.11    453.60 o 
   2   0  20     4422.32     4549.50    284.35 o 
  -6   1  20     4558.27     4683.44    207.00 o 
  -5   1  20     3042.38     2885.17    153.18 o 
  -4   1  20      540.13      601.17     75.95 o 
  -3   1  20     1296.88     1382.36    102.82 o 
  -2   1  20     6275.63     6431.52    254.56 o 
  -1   1  20     5259.25     5283.91    262.73 o 
   0   1  20     2703.16     2545.11    140.90 o 
   1   1  20     1118.58     1150.60     93.11 o 
   2   1  20      210.51      179.22     60.79 o 
  -3   2  20     4083.42     4211.56    190.93 o 
  -2   2  20     1563.63     1774.00    151.46 o 
  -1   2  20       21.65       88.91     54.93 o 
                                                 
